# Supplementary material for: Identification of miRNAs involved in fruit ripening by deep sequencing of Olea europaea L. transcriptome
Source: PLoS One. 2019 Aug 22;14(8):e0221460. doi: 10.1371/journal.pone.0221460 (PMC6705801; doi:10.1371/journal.pone.0221460)
Supplement: S4 Table — (TXT) [file pone.0221460.s006.txt]

##Databases: Gene Ontology
##Statistical test method: hypergeometric test / Fisher's exact test
##FDR correction method: QVALUE
#Term	Database	ID	Input number	Background number	P-Value	Corrected P-Value	Input	Hyperlink
carboxylic acid catabolic process	Gene Ontology	GO:0046395	8	532	4,32249E-05	0,016277904	comp7844_c0_seq1|comp84324_c0_seq1|comp19510_c0_seq1|comp28292_c0_seq1|comp75757_c0_seq1|comp33358_c0_seq1|comp88320_c0_seq1|comp78637_c0_seq1	http://amigo.geneontology.org/cgi-bin/amigo/term_details?term=GO:0046395	BP
organic acid catabolic process	Gene Ontology	GO:0016054	8	558	5,99843E-05	0,016277904	comp7844_c0_seq1|comp84324_c0_seq1|comp19510_c0_seq1|comp28292_c0_seq1|comp75757_c0_seq1|comp33358_c0_seq1|comp88320_c0_seq1|comp78637_c0_seq1	http://amigo.geneontology.org/cgi-bin/amigo/term_details?term=GO:0016054	BP
response to stress	Gene Ontology	GO:0006950	46	11567	0,000155637	0,021137665	comp56372_c0_seq1|comp57923_c0_seq1|comp25457_c0_seq1|comp74646_c0_seq1|comp55583_c0_seq1|comp32058_c0_seq1|comp34164_c0_seq1|comp31815_c0_seq1|comp30741_c0_seq1|comp31466_c0_seq1|comp7672_c0_seq1|comp29695_c0_seq1|comp9440_c0_seq1|comp73153_c0_seq1|comp7541_c0_seq1|comp51778_c0_seq1|comp82461_c0_seq1|comp7844_c0_seq1|comp31325_c0_seq1|comp78637_c0_seq1|comp65999_c0_seq1|comp82241_c0_seq1|comp311…	http://amigo.geneontology.org/cgi-bin/amigo/term_details?term=GO:0006950	BP
oxidoreductase activity, acting on the CH-NH group of donors, quinone or similar compound as acceptor	Gene Ontology	GO:0016649	2	9	0,000290759	0,021137665	comp33358_c0_seq1|comp19510_c0_seq1	http://amigo.geneontology.org/cgi-bin/amigo/term_details?term=GO:0016649	MF
electron-transferring-flavoprotein dehydrogenase activity	Gene Ontology	GO:0004174	2	9	0,000290759	0,021137665	comp33358_c0_seq1|comp19510_c0_seq1	http://amigo.geneontology.org/cgi-bin/amigo/term_details?term=GO:0004174	MF
nucleolus	Gene Ontology	GO:0005730	15	2253	0,000293536	0,021137665	comp7471_c0_seq1|comp84708_c0_seq1|comp55956_c0_seq1|comp78235_c0_seq1|comp75757_c0_seq1|comp9529_c0_seq1|comp37124_c0_seq1|comp43680_c0_seq1|comp56176_c0_seq1|comp56340_c0_seq1|comp6921_c0_seq1|comp24224_c0_seq1|comp6997_c0_seq1|comp7541_c0_seq1|comp31815_c0_seq1	http://amigo.geneontology.org/cgi-bin/amigo/term_details?term=GO:0005730	CC
exocyst localization	Gene Ontology	GO:0051601	2	10	0,000348378	0,021137665	comp27652_c0_seq1|comp50_c0_seq1	http://amigo.geneontology.org/cgi-bin/amigo/term_details?term=GO:0051601	BP
cellular amino acid catabolic process	Gene Ontology	GO:0009063	5	258	0,000397419	0,021137665	comp28292_c0_seq1|comp33358_c0_seq1|comp7844_c0_seq1|comp19510_c0_seq1|comp78637_c0_seq1	http://amigo.geneontology.org/cgi-bin/amigo/term_details?term=GO:0009063	BP
positive regulation of microtubule depolymerization	Gene Ontology	GO:0031117	2	11	0,00041109	0,021137665	comp1727_c0_seq1|comp55583_c0_seq1	http://amigo.geneontology.org/cgi-bin/amigo/term_details?term=GO:0031117	BP
positive regulation of protein depolymerization	Gene Ontology	GO:1901881	2	11	0,00041109	0,021137665	comp1727_c0_seq1|comp55583_c0_seq1	http://amigo.geneontology.org/cgi-bin/amigo/term_details?term=GO:1901881	BP
cellular amino acid metabolic process	Gene Ontology	GO:0006520	12	1606	0,000440849	0,021137665	comp7844_c0_seq1|comp19510_c0_seq1|comp28292_c0_seq1|comp9074_c0_seq1|comp6983_c0_seq1|comp2726_c0_seq1|comp5930_c0_seq1|comp29768_c0_seq1|comp33358_c0_seq1|comp31325_c0_seq1|comp78637_c0_seq1|comp84031_c0_seq1	http://amigo.geneontology.org/cgi-bin/amigo/term_details?term=GO:0006520	BP
small molecule catabolic process	Gene Ontology	GO:0044282	8	767	0,000499295	0,021137665	comp7844_c0_seq1|comp84324_c0_seq1|comp19510_c0_seq1|comp28292_c0_seq1|comp75757_c0_seq1|comp33358_c0_seq1|comp88320_c0_seq1|comp78637_c0_seq1	http://amigo.geneontology.org/cgi-bin/amigo/term_details?term=GO:0044282	BP
multi-multicellular organism process	Gene Ontology	GO:0044706	8	782	0,000565663	0,021137665	comp84031_c0_seq1|comp50_c0_seq1|comp30741_c0_seq1|comp37124_c0_seq1|comp27652_c0_seq1|comp55583_c0_seq1|comp32954_c0_seq1|comp1727_c0_seq1	http://amigo.geneontology.org/cgi-bin/amigo/term_details?term=GO:0044706	BP
pollination	Gene Ontology	GO:0009856	8	782	0,000565663	0,021137665	comp84031_c0_seq1|comp50_c0_seq1|comp30741_c0_seq1|comp37124_c0_seq1|comp27652_c0_seq1|comp55583_c0_seq1|comp32954_c0_seq1|comp1727_c0_seq1	http://amigo.geneontology.org/cgi-bin/amigo/term_details?term=GO:0009856	BP
negative regulation of anthocyanin metabolic process	Gene Ontology	GO:0031538	2	14	0,000629552	0,021137665	comp17765_c0_seq1|comp60984_c0_seq1	http://amigo.geneontology.org/cgi-bin/amigo/term_details?term=GO:0031538	BP
multi-organism reproductive process	Gene Ontology	GO:0044703	9	1001	0,000645022	0,021137665	comp84031_c0_seq1|comp50_c0_seq1|comp30741_c0_seq1|comp37124_c0_seq1|comp27652_c0_seq1|comp55583_c0_seq1|comp57713_c0_seq1|comp32954_c0_seq1|comp1727_c0_seq1	http://amigo.geneontology.org/cgi-bin/amigo/term_details?term=GO:0044703	BP
apoplast	Gene Ontology	GO:0048046	11	1447	0,000662087	0,021137665	comp97992_c0_seq1|comp84349_c0_seq1|comp57923_c0_seq1|comp53995_c0_seq1|comp7541_c0_seq1|comp37124_c0_seq1|comp51386_c0_seq1|comp55583_c0_seq1|comp58003_c0_seq1|comp1727_c0_seq1|comp84031_c0_seq1	http://amigo.geneontology.org/cgi-bin/amigo/term_details?term=GO:0048046	CC
positive regulation of microtubule polymerization or depolymerization	Gene Ontology	GO:0031112	2	16	0,00080023	0,02307955	comp1727_c0_seq1|comp55583_c0_seq1	http://amigo.geneontology.org/cgi-bin/amigo/term_details?term=GO:0031112	BP
positive regulation of cell proliferation	Gene Ontology	GO:0008284	3	76	0,000854864	0,02307955	comp62505_c0_seq1|comp17765_c0_seq1|comp60984_c0_seq1	http://amigo.geneontology.org/cgi-bin/amigo/term_details?term=GO:0008284	BP
cellular protein complex localization	Gene Ontology	GO:0034629	2	17	0,000893009	0,02307955	comp27652_c0_seq1|comp50_c0_seq1	http://amigo.geneontology.org/cgi-bin/amigo/term_details?term=GO:0034629	BP
protein complex localization	Gene Ontology	GO:0031503	2	17	0,000893009	0,02307955	comp27652_c0_seq1|comp50_c0_seq1	http://amigo.geneontology.org/cgi-bin/amigo/term_details?term=GO:0031503	BP
organic acid metabolic process	Gene Ontology	GO:0006082	22	4546	0,000988315	0,023378302	comp74646_c0_seq1|comp5930_c0_seq1|comp75757_c0_seq1|comp31466_c0_seq1|comp84324_c0_seq1|comp19510_c0_seq1|comp2726_c0_seq1|comp56792_c0_seq1|comp29768_c0_seq1|comp7844_c0_seq1|comp31325_c0_seq1|comp78637_c0_seq1|comp84349_c0_seq1|comp82241_c0_seq1|comp32203_c0_seq1|comp28292_c0_seq1|comp82688_c0_seq1|comp6983_c0_seq1|comp33358_c0_seq1|comp84031_c0_seq1|comp9074_c0_seq1|comp88320_c0_seq1	http://amigo.geneontology.org/cgi-bin/amigo/term_details?term=GO:0006082	BP
regulation of multicellular organism growth	Gene Ontology	GO:0040014	2	18	0,000990718	0,023378302	comp1727_c0_seq1|comp55583_c0_seq1	http://amigo.geneontology.org/cgi-bin/amigo/term_details?term=GO:0040014	BP
response to stimulus	Gene Ontology	GO:0050896	66	20101	0,001102324	0,024928073	comp50412_c0_seq1|comp56372_c0_seq1|comp74939_c0_seq1|comp57923_c0_seq1|comp10860_c0_seq1|comp25457_c0_seq1|comp68814_c0_seq1|comp74646_c0_seq1|comp8346_c0_seq1|comp17765_c0_seq1|comp55583_c0_seq1|comp32058_c0_seq1|comp57243_c0_seq1|comp34164_c0_seq1|comp75090_c0_seq1|comp31815_c0_seq1|comp30741_c0_seq1|comp31466_c0_seq1|comp7672_c0_seq1|comp29695_c0_seq1|comp19510_c0_seq1|comp73153_c0_seq1|comp9…	http://amigo.geneontology.org/cgi-bin/amigo/term_details?term=GO:0050896	BP
exocyst assembly	Gene Ontology	GO:0001927	2	20	0,001200832	0,026069514	comp27652_c0_seq1|comp50_c0_seq1	http://amigo.geneontology.org/cgi-bin/amigo/term_details?term=GO:0001927	BP
extracellular region	Gene Ontology	GO:0005576	22	4649	0,001313259	0,027413709	comp57923_c0_seq1|comp2726_c0_seq1|comp55583_c0_seq1|comp80338_c0_seq1|comp84031_c0_seq1|comp53995_c0_seq1|comp7541_c0_seq1|comp85488_c0_seq1|comp30741_c0_seq1|comp37699_c0_seq1|comp97992_c0_seq1|comp84349_c0_seq1|comp55956_c0_seq1|comp81459_c0_seq1|comp37124_c0_seq1|comp51386_c0_seq1|comp58003_c0_seq1|comp39183_c0_seq1|comp74770_c0_seq1|comp82389_c0_seq1|comp85635_c0_seq1|comp1727_c0_seq1	http://amigo.geneontology.org/cgi-bin/amigo/term_details?term=GO:0005576	CC
multicellular organism growth	Gene Ontology	GO:0035264	2	23	0,001552398	0,031205417	comp1727_c0_seq1|comp55583_c0_seq1	http://amigo.geneontology.org/cgi-bin/amigo/term_details?term=GO:0035264	BP
response to cadmium ion	Gene Ontology	GO:0046686	12	1888	0,001738995	0,031702455	comp74646_c0_seq1|comp82241_c0_seq1|comp57923_c0_seq1|comp4291_c0_seq1|comp30741_c0_seq1|comp37124_c0_seq1|comp4710_c0_seq1|comp26932_c0_seq1|comp55583_c0_seq1|comp84324_c0_seq1|comp1727_c0_seq1|comp84031_c0_seq1	http://amigo.geneontology.org/cgi-bin/amigo/term_details?term=GO:0046686	BP
organonitrogen compound catabolic process	Gene Ontology	GO:1901565	7	728	0,001763	0,031702455	comp97992_c0_seq1|comp7844_c0_seq1|comp19510_c0_seq1|comp28292_c0_seq1|comp56792_c0_seq1|comp33358_c0_seq1|comp78637_c0_seq1	http://amigo.geneontology.org/cgi-bin/amigo/term_details?term=GO:1901565	BP
oxoacid metabolic process	Gene Ontology	GO:0043436	20	4149	0,001765922	0,031702455	comp31466_c0_seq1|comp74646_c0_seq1|comp7844_c0_seq1|comp82241_c0_seq1|comp19510_c0_seq1|comp32203_c0_seq1|comp28292_c0_seq1|comp82688_c0_seq1|comp75757_c0_seq1|comp9074_c0_seq1|comp6983_c0_seq1|comp2726_c0_seq1|comp5930_c0_seq1|comp84324_c0_seq1|comp29768_c0_seq1|comp33358_c0_seq1|comp88320_c0_seq1|comp31325_c0_seq1|comp78637_c0_seq1|comp84031_c0_seq1	http://amigo.geneontology.org/cgi-bin/amigo/term_details?term=GO:0043436	BP
positive regulation of protein complex disassembly	Gene Ontology	GO:0043243	2	25	0,001810772	0,031702455	comp1727_c0_seq1|comp55583_c0_seq1	http://amigo.geneontology.org/cgi-bin/amigo/term_details?term=GO:0043243	BP
cellular catabolic process	Gene Ontology	GO:0044248	20	4215	0,002118335	0,032989645	comp7335_c0_seq1|comp97992_c0_seq1|comp33358_c0_seq1|comp84324_c0_seq1|comp31134_c0_seq1|comp28292_c0_seq1|comp88320_c0_seq1|comp57018_c0_seq1|comp8346_c0_seq1|comp85635_c0_seq1|comp75757_c0_seq1|comp26932_c0_seq1|comp32058_c0_seq1|comp56792_c0_seq1|comp34164_c0_seq1|comp7844_c0_seq1|comp74770_c0_seq1|comp25001_c0_seq1|comp78637_c0_seq1|comp19510_c0_seq1	http://amigo.geneontology.org/cgi-bin/amigo/term_details?term=GO:0044248	BP
cell proliferation	Gene Ontology	GO:0008283	5	379	0,002132313	0,032989645	comp62505_c0_seq1|comp1727_c0_seq1|comp55583_c0_seq1|comp60984_c0_seq1|comp17765_c0_seq1	http://amigo.geneontology.org/cgi-bin/amigo/term_details?term=GO:0008283	BP
single-organism catabolic process	Gene Ontology	GO:0044712	13	2205	0,002171298	0,032989645	comp97992_c0_seq1|comp33358_c0_seq1|comp82241_c0_seq1|comp19510_c0_seq1|comp28292_c0_seq1|comp75757_c0_seq1|comp26932_c0_seq1|comp84324_c0_seq1|comp56792_c0_seq1|comp34164_c0_seq1|comp7844_c0_seq1|comp88320_c0_seq1|comp78637_c0_seq1	http://amigo.geneontology.org/cgi-bin/amigo/term_details?term=GO:0044712	BP
cell wall	Gene Ontology	GO:0005618	13	2207	0,002188212	0,032989645	comp97992_c0_seq1|comp74646_c0_seq1|comp53995_c0_seq1|comp55956_c0_seq1|comp30741_c0_seq1|comp75757_c0_seq1|comp7471_c0_seq1|comp37124_c0_seq1|comp85635_c0_seq1|comp51386_c0_seq1|comp37699_c0_seq1|comp1707_c0_seq1|comp80338_c0_seq1	http://amigo.geneontology.org/cgi-bin/amigo/term_details?term=GO:0005618	CC
external encapsulating structure	Gene Ontology	GO:0030312	13	2207	0,002188212	0,032989645	comp97992_c0_seq1|comp74646_c0_seq1|comp53995_c0_seq1|comp55956_c0_seq1|comp30741_c0_seq1|comp75757_c0_seq1|comp7471_c0_seq1|comp37124_c0_seq1|comp85635_c0_seq1|comp51386_c0_seq1|comp37699_c0_seq1|comp1707_c0_seq1|comp80338_c0_seq1	http://amigo.geneontology.org/cgi-bin/amigo/term_details?term=GO:0030312	CC
cytosolic small ribosomal subunit	Gene Ontology	GO:0022627	5	405	0,002824626	0,041433347	comp4378_c0_seq1|comp82582_c0_seq1|comp24224_c0_seq1|comp78235_c0_seq1|comp1707_c0_seq1	http://amigo.geneontology.org/cgi-bin/amigo/term_details?term=GO:0022627	CC
carboxylic acid metabolic process	Gene Ontology	GO:0019752	19	4029	0,002922463	0,041740354	comp31466_c0_seq1|comp74646_c0_seq1|comp7844_c0_seq1|comp82241_c0_seq1|comp19510_c0_seq1|comp28292_c0_seq1|comp82688_c0_seq1|comp75757_c0_seq1|comp9074_c0_seq1|comp6983_c0_seq1|comp2726_c0_seq1|comp5930_c0_seq1|comp84324_c0_seq1|comp29768_c0_seq1|comp33358_c0_seq1|comp88320_c0_seq1|comp31325_c0_seq1|comp78637_c0_seq1|comp84031_c0_seq1	http://amigo.geneontology.org/cgi-bin/amigo/term_details?term=GO:0019752	BP
cinnamyl-alcohol dehydrogenase activity	Gene Ontology	GO:0045551	2	35	0,003383866	0,045913874	comp75091_c0_seq1|comp75090_c0_seq1	http://amigo.geneontology.org/cgi-bin/amigo/term_details?term=GO:0045551	MF
sinapyl alcohol dehydrogenase activity	Gene Ontology	GO:0052747	2	35	0,003383866	0,045913874	comp75091_c0_seq1|comp75090_c0_seq1	http://amigo.geneontology.org/cgi-bin/amigo/term_details?term=GO:0052747	MF
response to metal ion	Gene Ontology	GO:0010038	13	2350	0,003712504	0,048095447	comp74646_c0_seq1|comp82241_c0_seq1|comp57923_c0_seq1|comp4291_c0_seq1|comp30741_c0_seq1|comp37124_c0_seq1|comp4710_c0_seq1|comp26932_c0_seq1|comp55583_c0_seq1|comp84324_c0_seq1|comp1727_c0_seq1|comp31325_c0_seq1|comp84031_c0_seq1	http://amigo.geneontology.org/cgi-bin/amigo/term_details?term=GO:0010038	BP
Elongator holoenzyme complex	Gene Ontology	GO:0033588	2	37	0,003753489	0,048095447	comp17765_c0_seq1|comp60984_c0_seq1	http://amigo.geneontology.org/cgi-bin/amigo/term_details?term=GO:0033588	CC
small ribosomal subunit	Gene Ontology	GO:0015935	5	435	0,003810498	0,048095447	comp4378_c0_seq1|comp82582_c0_seq1|comp24224_c0_seq1|comp78235_c0_seq1|comp1707_c0_seq1	http://amigo.geneontology.org/cgi-bin/amigo/term_details?term=GO:0015935	CC
leucine catabolic process	Gene Ontology	GO:0006552	2	38	0,003945033	0,048661858	comp33358_c0_seq1|comp19510_c0_seq1	http://amigo.geneontology.org/cgi-bin/amigo/term_details?term=GO:0006552	BP
organonitrogen compound metabolic process	Gene Ontology	GO:1901564	29	7450	0,004287306	0,05170859	comp5930_c0_seq1|comp78018_c0_seq1|comp57243_c0_seq1|comp31815_c0_seq1|comp19510_c0_seq1|comp57647_c0_seq1|comp7541_c0_seq1|comp2726_c0_seq1|comp1707_c0_seq1|comp56792_c0_seq1|comp29768_c0_seq1|comp7844_c0_seq1|comp82582_c0_seq1|comp31325_c0_seq1|comp78637_c0_seq1|comp97992_c0_seq1|comp84349_c0_seq1|comp82241_c0_seq1|comp28292_c0_seq1|comp6983_c0_seq1|comp94857_c0_seq1|comp33358_c0_seq1|comp29767…	http://amigo.geneontology.org/cgi-bin/amigo/term_details?term=GO:1901564
small molecule metabolic process	Gene Ontology	GO:0044281	26	6464	0,004517036	0,052499459	comp74646_c0_seq1|comp5930_c0_seq1|comp5159_c0_seq1|comp75757_c0_seq1|comp57243_c0_seq1|comp31466_c0_seq1|comp84324_c0_seq1|comp19510_c0_seq1|comp2726_c0_seq1|comp56792_c0_seq1|comp29768_c0_seq1|comp7844_c0_seq1|comp31325_c0_seq1|comp78637_c0_seq1|comp84349_c0_seq1|comp82241_c0_seq1|comp32203_c0_seq1|comp28292_c0_seq1|comp82688_c0_seq1|comp6983_c0_seq1|comp94857_c0_seq1|comp33358_c0_seq1|comp8403…	http://amigo.geneontology.org/cgi-bin/amigo/term_details?term=GO:0044281
hydrogen-translocating pyrophosphatase activity	Gene Ontology	GO:0009678	2	41	0,00454634	0,052499459	comp57243_c0_seq1|comp56372_c0_seq1	http://amigo.geneontology.org/cgi-bin/amigo/term_details?term=GO:0009678
transition metal ion homeostasis	Gene Ontology	GO:0055076	4	285	0,00478935	0,054142403	comp57243_c0_seq1|comp80125_c0_seq1|comp33200_c0_seq1|comp4710_c0_seq1	http://amigo.geneontology.org/cgi-bin/amigo/term_details?term=GO:0055076
hyperosmotic salinity response	Gene Ontology	GO:0042538	4	287	0,004906498	0,054142403	comp25457_c0_seq1|comp81459_c0_seq1|comp6983_c0_seq1|comp34164_c0_seq1	http://amigo.geneontology.org/cgi-bin/amigo/term_details?term=GO:0042538
lyase activity	Gene Ontology	GO:0016829	9	1368	0,005166448	0,054142403	comp74646_c0_seq1|comp82241_c0_seq1|comp84031_c0_seq1|comp75757_c0_seq1|comp85274_c0_seq1|comp6983_c0_seq1|comp29768_c0_seq1|comp88320_c0_seq1|comp78637_c0_seq1	http://amigo.geneontology.org/cgi-bin/amigo/term_details?term=GO:0016829
enoyl-CoA hydratase activity	Gene Ontology	GO:0004300	2	44	0,00518721	0,054142403	comp75757_c0_seq1|comp88320_c0_seq1	http://amigo.geneontology.org/cgi-bin/amigo/term_details?term=GO:0004300
response to absence of light	Gene Ontology	GO:0009646	3	146	0,005187405	0,054142403	comp33358_c0_seq1|comp7844_c0_seq1|comp19510_c0_seq1	http://amigo.geneontology.org/cgi-bin/amigo/term_details?term=GO:0009646
organelle assembly	Gene Ontology	GO:0070925	5	472	0,005339162	0,054674896	comp57647_c0_seq1|comp1707_c0_seq1|comp33200_c0_seq1|comp31134_c0_seq1|comp65999_c0_seq1	http://amigo.geneontology.org/cgi-bin/amigo/term_details?term=GO:0070925
response to chemical	Gene Ontology	GO:0042221	37	10413	0,005591718	0,055617409	comp50412_c0_seq1|comp56372_c0_seq1|comp57923_c0_seq1|comp25457_c0_seq1|comp68814_c0_seq1|comp74646_c0_seq1|comp8346_c0_seq1|comp55583_c0_seq1|comp32058_c0_seq1|comp34164_c0_seq1|comp31466_c0_seq1|comp84324_c0_seq1|comp84031_c0_seq1|comp7541_c0_seq1|comp4710_c0_seq1|comp30741_c0_seq1|comp7844_c0_seq1|comp31325_c0_seq1|comp65999_c0_seq1|comp82241_c0_seq1|comp81459_c0_seq1|comp37124_c0_seq1|comp698…	http://amigo.geneontology.org/cgi-bin/amigo/term_details?term=GO:0042221
regulation of microtubule depolymerization	Gene Ontology	GO:0031114	2	46	0,005636152	0,055617409	comp1727_c0_seq1|comp55583_c0_seq1	http://amigo.geneontology.org/cgi-bin/amigo/term_details?term=GO:0031114
nuclear lumen	Gene Ontology	GO:0031981	19	4309	0,005944984	0,056134395	comp31171_c0_seq1|comp58972_c0_seq1|comp7471_c0_seq1|comp84708_c0_seq1|comp55956_c0_seq1|comp78235_c0_seq1|comp75757_c0_seq1|comp9529_c0_seq1|comp37124_c0_seq1|comp31815_c0_seq1|comp43680_c0_seq1|comp56176_c0_seq1|comp56340_c0_seq1|comp18221_c0_seq1|comp6921_c0_seq1|comp24224_c0_seq1|comp6997_c0_seq1|comp7541_c0_seq1|comp5507_c0_seq1	http://amigo.geneontology.org/cgi-bin/amigo/term_details?term=GO:0031981
cell periphery	Gene Ontology	GO:0071944	49	14885	0,005963675	0,056134395	comp50412_c0_seq1|comp56372_c0_seq1|comp7541_c0_seq1|comp57923_c0_seq1|comp50_c0_seq1|comp25457_c0_seq1|comp75757_c0_seq1|comp74646_c0_seq1|comp55583_c0_seq1|comp32058_c0_seq1|comp57243_c0_seq1|comp80338_c0_seq1|comp29965_c0_seq1|comp31815_c0_seq1|comp97405_c0_seq1|comp32203_c0_seq1|comp7672_c0_seq1|comp29695_c0_seq1|comp84031_c0_seq1|comp53995_c0_seq1|comp95813_c0_seq1|comp4378_c0_seq1|comp43487…	http://amigo.geneontology.org/cgi-bin/amigo/term_details?term=GO:0071944
pollen tube development	Gene Ontology	GO:0048868	5	487	0,006067369	0,056134395	comp30741_c0_seq1|comp1727_c0_seq1|comp37124_c0_seq1|comp55583_c0_seq1|comp84031_c0_seq1	http://amigo.geneontology.org/cgi-bin/amigo/term_details?term=GO:0048868
acceptance of pollen	Gene Ontology	GO:0060321	2	48	0,006102255	0,056134395	comp27652_c0_seq1|comp50_c0_seq1	http://amigo.geneontology.org/cgi-bin/amigo/term_details?term=GO:0060321
drought recovery	Gene Ontology	GO:0009819	2	49	0,006341689	0,057364657	comp1727_c0_seq1|comp55583_c0_seq1	http://amigo.geneontology.org/cgi-bin/amigo/term_details?term=GO:0009819
response to abiotic stimulus	Gene Ontology	GO:0009628	30	8041	0,00665837	0,058596273	comp56372_c0_seq1|comp74939_c0_seq1|comp57923_c0_seq1|comp25457_c0_seq1|comp74646_c0_seq1|comp55583_c0_seq1|comp32058_c0_seq1|comp34164_c0_seq1|comp31815_c0_seq1|comp7672_c0_seq1|comp19510_c0_seq1|comp7541_c0_seq1|comp51778_c0_seq1|comp82461_c0_seq1|comp7844_c0_seq1|comp78637_c0_seq1|comp65999_c0_seq1|comp28292_c0_seq1|comp6983_c0_seq1|comp51386_c0_seq1|comp58003_c0_seq1|comp33358_c0_seq1|comp172…	http://amigo.geneontology.org/cgi-bin/amigo/term_details?term=GO:0009628
regulation of microtubule polymerization or depolymerization	Gene Ontology	GO:0031110	2	51	0,006833219	0,058596273	comp1727_c0_seq1|comp55583_c0_seq1	http://amigo.geneontology.org/cgi-bin/amigo/term_details?term=GO:0031110
regulation of stomatal closure	Gene Ontology	GO:0090333	2	51	0,006833219	0,058596273	comp1727_c0_seq1|comp55583_c0_seq1	http://amigo.geneontology.org/cgi-bin/amigo/term_details?term=GO:0090333
fertilization	Gene Ontology	GO:0009566	3	163	0,006985131	0,058596273	comp30741_c0_seq1|comp84031_c0_seq1|comp57713_c0_seq1	http://amigo.geneontology.org/cgi-bin/amigo/term_details?term=GO:0009566
cytosol	Gene Ontology	GO:0005829	37	10563	0,007017665	0,058596273	comp74646_c0_seq1|comp57923_c0_seq1|comp10860_c0_seq1|comp55643_c0_seq1|comp55583_c0_seq1|comp31815_c0_seq1|comp7335_c0_seq1|comp84031_c0_seq1|comp80990_c0_seq1|comp57647_c0_seq1|comp7541_c0_seq1|comp1707_c0_seq1|comp29768_c0_seq1|comp7844_c0_seq1|comp82582_c0_seq1|comp31325_c0_seq1|comp31171_c0_seq1|comp84349_c0_seq1|comp82688_c0_seq1|comp37124_c0_seq1|comp6983_c0_seq1|comp26712_c0_seq1|comp5800…	http://amigo.geneontology.org/cgi-bin/amigo/term_details?term=GO:0005829
primary metabolic process	Gene Ontology	GO:0044238	90	31420	0,007314166	0,060146673	comp74646_c0_seq1|comp75757_c0_seq1|comp34164_c0_seq1|comp7335_c0_seq1|comp31466_c0_seq1|comp19510_c0_seq1|comp4378_c0_seq1|comp18221_c0_seq1|comp43487_c0_seq1|comp79924_c0_seq1|comp37699_c0_seq1|comp7844_c0_seq1|comp78637_c0_seq1|comp73512_c0_seq1|comp28292_c0_seq1|comp89034_c0_seq1|comp7678_c0_seq1|comp33358_c0_seq1|comp29767_c0_seq1|comp58972_c0_seq1|comp95813_c0_seq1|comp25001_c0_seq1|comp701…	http://amigo.geneontology.org/cgi-bin/amigo/term_details?term=GO:0044238
cytosolic part	Gene Ontology	GO:0044445	9	1463	0,007839768	0,061774221	comp57647_c0_seq1|comp37124_c0_seq1|comp78235_c0_seq1|comp4378_c0_seq1|comp1707_c0_seq1|comp82688_c0_seq1|comp24224_c0_seq1|comp82582_c0_seq1|comp31815_c0_seq1	http://amigo.geneontology.org/cgi-bin/amigo/term_details?term=GO:0044445
intracellular non-membrane-bounded organelle	Gene Ontology	GO:0043232	24	6075	0,007853543	0,061774221	comp9529_c0_seq1|comp75757_c0_seq1|comp57987_c0_seq1|comp31815_c0_seq1|comp37285_c0_seq1|comp7541_c0_seq1|comp1707_c0_seq1|comp43680_c0_seq1|comp82582_c0_seq1|comp6997_c0_seq1|comp65999_c0_seq1|comp31171_c0_seq1|comp31134_c0_seq1|comp84708_c0_seq1|comp55956_c0_seq1|comp37124_c0_seq1|comp4378_c0_seq1|comp56176_c0_seq1|comp6921_c0_seq1|comp7471_c0_seq1|comp78235_c0_seq1|comp57647_c0_seq1|comp56340_…	http://amigo.geneontology.org/cgi-bin/amigo/term_details?term=GO:0043232
non-membrane-bounded organelle	Gene Ontology	GO:0043228	24	6075	0,007853543	0,061774221	comp9529_c0_seq1|comp75757_c0_seq1|comp57987_c0_seq1|comp31815_c0_seq1|comp37285_c0_seq1|comp7541_c0_seq1|comp1707_c0_seq1|comp43680_c0_seq1|comp82582_c0_seq1|comp6997_c0_seq1|comp65999_c0_seq1|comp31171_c0_seq1|comp31134_c0_seq1|comp84708_c0_seq1|comp55956_c0_seq1|comp37124_c0_seq1|comp4378_c0_seq1|comp56176_c0_seq1|comp6921_c0_seq1|comp7471_c0_seq1|comp78235_c0_seq1|comp57647_c0_seq1|comp56340_…	http://amigo.geneontology.org/cgi-bin/amigo/term_details?term=GO:0043228
chemical homeostasis	Gene Ontology	GO:0048878	8	1227	0,008623698	0,065463058	comp80125_c0_seq1|comp4710_c0_seq1|comp51778_c0_seq1|comp33200_c0_seq1|comp57243_c0_seq1|comp29016_c0_seq1|comp1727_c0_seq1|comp55583_c0_seq1	http://amigo.geneontology.org/cgi-bin/amigo/term_details?term=GO:0048878
ribosomal subunit	Gene Ontology	GO:0044391	7	980	0,008634525	0,065463058	comp57647_c0_seq1|comp78235_c0_seq1|comp4378_c0_seq1|comp1707_c0_seq1|comp24224_c0_seq1|comp82582_c0_seq1|comp31815_c0_seq1	http://amigo.geneontology.org/cgi-bin/amigo/term_details?term=GO:0044391
intramolecular oxidoreductase activity, transposing C=C bonds	Gene Ontology	GO:0016863	2	58	0,008684365	0,065463058	comp75757_c0_seq1|comp88320_c0_seq1	http://amigo.geneontology.org/cgi-bin/amigo/term_details?term=GO:0016863
carbon-oxygen lyase activity	Gene Ontology	GO:0016835	5	539	0,009131608	0,066030141	comp74646_c0_seq1|comp75757_c0_seq1|comp88320_c0_seq1|comp85274_c0_seq1|comp84031_c0_seq1	http://amigo.geneontology.org/cgi-bin/amigo/term_details?term=GO:0016835
pollen tube growth	Gene Ontology	GO:0009860	4	345	0,009187839	0,066030141	comp1727_c0_seq1|comp37124_c0_seq1|comp55583_c0_seq1|comp84031_c0_seq1	http://amigo.geneontology.org/cgi-bin/amigo/term_details?term=GO:0009860
regulation of microtubule-based process	Gene Ontology	GO:0032886	2	60	0,009249961	0,066030141	comp1727_c0_seq1|comp55583_c0_seq1	http://amigo.geneontology.org/cgi-bin/amigo/term_details?term=GO:0032886
regulation of microtubule cytoskeleton organization	Gene Ontology	GO:0070507	2	60	0,009249961	0,066030141	comp1727_c0_seq1|comp55583_c0_seq1	http://amigo.geneontology.org/cgi-bin/amigo/term_details?term=GO:0070507
hyperosmotic response	Gene Ontology	GO:0006972	4	347	0,009367899	0,066030141	comp25457_c0_seq1|comp81459_c0_seq1|comp6983_c0_seq1|comp34164_c0_seq1	http://amigo.geneontology.org/cgi-bin/amigo/term_details?term=GO:0006972
ribonucleoprotein complex	Gene Ontology	GO:1990904	15	3276	0,010215911	0,06881174	comp84209_c0_seq1|comp31134_c0_seq1|comp9529_c0_seq1|comp57647_c0_seq1|comp37124_c0_seq1|comp78235_c0_seq1|comp4378_c0_seq1|comp84207_c0_seq1|comp31815_c0_seq1|comp1707_c0_seq1|comp65999_c0_seq1|comp43680_c0_seq1|comp24224_c0_seq1|comp82582_c0_seq1|comp5507_c0_seq1	http://amigo.geneontology.org/cgi-bin/amigo/term_details?term=GO:1990904
intracellular ribonucleoprotein complex	Gene Ontology	GO:0030529	15	3276	0,010215911	0,06881174	comp84209_c0_seq1|comp31134_c0_seq1|comp9529_c0_seq1|comp57647_c0_seq1|comp37124_c0_seq1|comp78235_c0_seq1|comp4378_c0_seq1|comp84207_c0_seq1|comp31815_c0_seq1|comp1707_c0_seq1|comp65999_c0_seq1|comp43680_c0_seq1|comp24224_c0_seq1|comp82582_c0_seq1|comp5507_c0_seq1	http://amigo.geneontology.org/cgi-bin/amigo/term_details?term=GO:0030529
cytosolic ribosome	Gene Ontology	GO:0022626	8	1266	0,010265526	0,06881174	comp57647_c0_seq1|comp37124_c0_seq1|comp78235_c0_seq1|comp4378_c0_seq1|comp1707_c0_seq1|comp24224_c0_seq1|comp82582_c0_seq1|comp31815_c0_seq1	http://amigo.geneontology.org/cgi-bin/amigo/term_details?term=GO:0022626
glutamine family amino acid metabolic process	Gene Ontology	GO:0009064	4	359	0,010496584	0,06881174	comp28292_c0_seq1|comp7844_c0_seq1|comp2726_c0_seq1|comp78637_c0_seq1	http://amigo.geneontology.org/cgi-bin/amigo/term_details?term=GO:0009064
alpha-amino acid metabolic process	Gene Ontology	GO:1901605	7	1023	0,010732796	0,06881174	comp84349_c0_seq1|comp84031_c0_seq1|comp28292_c0_seq1|comp2726_c0_seq1|comp7844_c0_seq1|comp31325_c0_seq1|comp78637_c0_seq1	http://amigo.geneontology.org/cgi-bin/amigo/term_details?term=GO:1901605
microtubule depolymerization	Gene Ontology	GO:0007019	2	65	0,010733671	0,06881174	comp1727_c0_seq1|comp55583_c0_seq1	http://amigo.geneontology.org/cgi-bin/amigo/term_details?term=GO:0007019
glutamine family amino acid catabolic process	Gene Ontology	GO:0009065	2	65	0,010733671	0,06881174	comp28292_c0_seq1|comp78637_c0_seq1	http://amigo.geneontology.org/cgi-bin/amigo/term_details?term=GO:0009065
developmental cell growth	Gene Ontology	GO:0048588	5	562	0,010776823	0,06881174	comp7471_c0_seq1|comp1727_c0_seq1|comp37124_c0_seq1|comp55583_c0_seq1|comp84031_c0_seq1	http://amigo.geneontology.org/cgi-bin/amigo/term_details?term=GO:0048588
response to light intensity	Gene Ontology	GO:0009642	5	565	0,011005372	0,069453961	comp51778_c0_seq1|comp33358_c0_seq1|comp7844_c0_seq1|comp19510_c0_seq1|comp31709_c0_seq1	http://amigo.geneontology.org/cgi-bin/amigo/term_details?term=GO:0009642
organic substance metabolic process	Gene Ontology	GO:0071704	94	33566	0,011380094	0,070427178	comp74646_c0_seq1|comp75757_c0_seq1|comp34164_c0_seq1|comp75090_c0_seq1|comp7335_c0_seq1|comp31466_c0_seq1|comp19510_c0_seq1|comp4378_c0_seq1|comp18221_c0_seq1|comp43487_c0_seq1|comp79924_c0_seq1|comp37699_c0_seq1|comp7844_c0_seq1|comp78637_c0_seq1|comp73512_c0_seq1|comp28292_c0_seq1|comp89034_c0_seq1|comp7678_c0_seq1|comp33358_c0_seq1|comp29767_c0_seq1|comp58972_c0_seq1|comp95813_c0_seq1|comp250…	http://amigo.geneontology.org/cgi-bin/amigo/term_details?term=GO:0071704
cellular transition metal ion homeostasis	Gene Ontology	GO:0046916	3	196	0,011419109	0,070427178	comp57243_c0_seq1|comp80125_c0_seq1|comp4710_c0_seq1	http://amigo.geneontology.org/cgi-bin/amigo/term_details?term=GO:0046916
nutrient reservoir activity	Gene Ontology	GO:0045735	2	70	0,012315007	0,072269291	comp57243_c0_seq1|comp82461_c0_seq1	http://amigo.geneontology.org/cgi-bin/amigo/term_details?term=GO:0045735
response to cold	Gene Ontology	GO:0009409	9	1578	0,012360019	0,072269291	comp7672_c0_seq1|comp81459_c0_seq1|comp7541_c0_seq1|comp50726_c0_seq1|comp51386_c0_seq1|comp56340_c0_seq1|comp58003_c0_seq1|comp78637_c0_seq1|comp31815_c0_seq1	http://amigo.geneontology.org/cgi-bin/amigo/term_details?term=GO:0009409
cellular response to nutrient levels	Gene Ontology	GO:0031669	5	588	0,012868449	0,072269291	comp57243_c0_seq1|comp51778_c0_seq1|comp82461_c0_seq1|comp7844_c0_seq1|comp56792_c0_seq1	http://amigo.geneontology.org/cgi-bin/amigo/term_details?term=GO:0031669
nuclear part	Gene Ontology	GO:0044428	21	5349	0,013534247	0,072269291	comp31171_c0_seq1|comp58972_c0_seq1|comp7471_c0_seq1|comp84708_c0_seq1|comp55956_c0_seq1|comp84207_c0_seq1|comp78235_c0_seq1|comp75757_c0_seq1|comp9529_c0_seq1|comp37124_c0_seq1|comp84209_c0_seq1|comp31815_c0_seq1|comp43680_c0_seq1|comp56176_c0_seq1|comp56340_c0_seq1|comp18221_c0_seq1|comp6921_c0_seq1|comp24224_c0_seq1|comp6997_c0_seq1|comp7541_c0_seq1|comp5507_c0_seq1	http://amigo.geneontology.org/cgi-bin/amigo/term_details?term=GO:0044428
mRNA splicing, via spliceosome	Gene Ontology	GO:0000398	5	599	0,013830576	0,072269291	comp84207_c0_seq1|comp32954_c0_seq1|comp9529_c0_seq1|comp84209_c0_seq1|comp5507_c0_seq1	http://amigo.geneontology.org/cgi-bin/amigo/term_details?term=GO:0000398
intracellular organelle lumen	Gene Ontology	GO:0070013	20	5025	0,013839705	0,072269291	comp31171_c0_seq1|comp58972_c0_seq1|comp7471_c0_seq1|comp84708_c0_seq1|comp55956_c0_seq1|comp28292_c0_seq1|comp78235_c0_seq1|comp75757_c0_seq1|comp9529_c0_seq1|comp37124_c0_seq1|comp31815_c0_seq1|comp43680_c0_seq1|comp56176_c0_seq1|comp56340_c0_seq1|comp18221_c0_seq1|comp6921_c0_seq1|comp24224_c0_seq1|comp6997_c0_seq1|comp7541_c0_seq1|comp5507_c0_seq1	http://amigo.geneontology.org/cgi-bin/amigo/term_details?term=GO:0070013
membrane-enclosed lumen	Gene Ontology	GO:0031974	20	5025	0,013839705	0,072269291	comp31171_c0_seq1|comp58972_c0_seq1|comp7471_c0_seq1|comp84708_c0_seq1|comp55956_c0_seq1|comp28292_c0_seq1|comp78235_c0_seq1|comp75757_c0_seq1|comp9529_c0_seq1|comp37124_c0_seq1|comp31815_c0_seq1|comp43680_c0_seq1|comp56176_c0_seq1|comp56340_c0_seq1|comp18221_c0_seq1|comp6921_c0_seq1|comp24224_c0_seq1|comp6997_c0_seq1|comp7541_c0_seq1|comp5507_c0_seq1	http://amigo.geneontology.org/cgi-bin/amigo/term_details?term=GO:0031974
organelle lumen	Gene Ontology	GO:0043233	20	5025	0,013839705	0,072269291	comp31171_c0_seq1|comp58972_c0_seq1|comp7471_c0_seq1|comp84708_c0_seq1|comp55956_c0_seq1|comp28292_c0_seq1|comp78235_c0_seq1|comp75757_c0_seq1|comp9529_c0_seq1|comp37124_c0_seq1|comp31815_c0_seq1|comp43680_c0_seq1|comp56176_c0_seq1|comp56340_c0_seq1|comp18221_c0_seq1|comp6921_c0_seq1|comp24224_c0_seq1|comp6997_c0_seq1|comp7541_c0_seq1|comp5507_c0_seq1	http://amigo.geneontology.org/cgi-bin/amigo/term_details?term=GO:0043233
gamma-glutamyl-peptidase activity	Gene Ontology	GO:0034722	1	5	0,013848298	0,072269291	comp2726_c0_seq1	http://amigo.geneontology.org/cgi-bin/amigo/term_details?term=GO:0034722
response to hydroperoxide	Gene Ontology	GO:0033194	1	5	0,013848298	0,072269291	comp6983_c0_seq1	http://amigo.geneontology.org/cgi-bin/amigo/term_details?term=GO:0033194
delta3,5-delta2,4-dienoyl-CoA isomerase activity	Gene Ontology	GO:0051750	1	5	0,013848298	0,072269291	comp88320_c0_seq1	http://amigo.geneontology.org/cgi-bin/amigo/term_details?term=GO:0051750
rRNA (cytosine-C5-)-methyltransferase activity	Gene Ontology	GO:0009383	1	5	0,013848298	0,072269291	comp6997_c0_seq1	http://amigo.geneontology.org/cgi-bin/amigo/term_details?term=GO:0009383
rRNA (cytosine) methyltransferase activity	Gene Ontology	GO:0016434	1	5	0,013848298	0,072269291	comp6997_c0_seq1	http://amigo.geneontology.org/cgi-bin/amigo/term_details?term=GO:0016434
response to non-ionic osmotic stress	Gene Ontology	GO:0010335	1	5	0,013848298	0,072269291	comp6983_c0_seq1	http://amigo.geneontology.org/cgi-bin/amigo/term_details?term=GO:0010335
triphosphatase activity	Gene Ontology	GO:0050355	1	5	0,013848298	0,072269291	comp81004_c0_seq1	http://amigo.geneontology.org/cgi-bin/amigo/term_details?term=GO:0050355
response to lipid hydroperoxide	Gene Ontology	GO:0006982	1	5	0,013848298	0,072269291	comp6983_c0_seq1	http://amigo.geneontology.org/cgi-bin/amigo/term_details?term=GO:0006982
regulation of cell proliferation	Gene Ontology	GO:0042127	3	213	0,014209515	0,072980035	comp62505_c0_seq1|comp17765_c0_seq1|comp60984_c0_seq1	http://amigo.geneontology.org/cgi-bin/amigo/term_details?term=GO:0042127
oxidoreductase activity, acting on the CH-NH group of donors	Gene Ontology	GO:0016645	2	76	0,014338059	0,072980035	comp33358_c0_seq1|comp19510_c0_seq1	http://amigo.geneontology.org/cgi-bin/amigo/term_details?term=GO:0016645
response to inorganic substance	Gene Ontology	GO:0010035	17	4064	0,014667555	0,072980035	comp56372_c0_seq1|comp82241_c0_seq1|comp57923_c0_seq1|comp4291_c0_seq1|comp31709_c0_seq1|comp30741_c0_seq1|comp37124_c0_seq1|comp74646_c0_seq1|comp4710_c0_seq1|comp26932_c0_seq1|comp55583_c0_seq1|comp58003_c0_seq1|comp84324_c0_seq1|comp1727_c0_seq1|comp84031_c0_seq1|comp31325_c0_seq1|comp56340_c0_seq1	http://amigo.geneontology.org/cgi-bin/amigo/term_details?term=GO:0010035
regulation of anthocyanin metabolic process	Gene Ontology	GO:0031537	2	79	0,015399702	0,072980035	comp17765_c0_seq1|comp60984_c0_seq1	http://amigo.geneontology.org/cgi-bin/amigo/term_details?term=GO:0031537
single-organism metabolic process	Gene Ontology	GO:0044710	43	13378	0,01544165	0,072980035	comp74646_c0_seq1|comp74751_c0_seq1|comp84349_c0_seq1|comp5930_c0_seq1|comp5159_c0_seq1|comp75757_c0_seq1|comp2962_c0_seq1|comp73512_c0_seq1|comp57243_c0_seq1|comp34164_c0_seq1|comp75090_c0_seq1|comp31466_c0_seq1|comp33358_c0_seq1|comp84324_c0_seq1|comp19510_c0_seq1|comp16687_c0_seq1|comp56845_c0_seq1|comp2726_c0_seq1|comp56792_c0_seq1|comp29768_c0_seq1|comp7844_c0_seq1|comp53145_c0_seq1|comp7863…	http://amigo.geneontology.org/cgi-bin/amigo/term_details?term=GO:0044710
structural constituent of ribosome	Gene Ontology	GO:0003735	8	1372	0,015895851	0,072980035	comp57647_c0_seq1|comp78018_c0_seq1|comp78235_c0_seq1|comp4378_c0_seq1|comp1707_c0_seq1|comp24224_c0_seq1|comp82582_c0_seq1|comp31815_c0_seq1	http://amigo.geneontology.org/cgi-bin/amigo/term_details?term=GO:0003735
auxin homeostasis	Gene Ontology	GO:0010252	2	81	0,016125682	0,072980035	comp1727_c0_seq1|comp55583_c0_seq1	http://amigo.geneontology.org/cgi-bin/amigo/term_details?term=GO:0010252
ribonuclease MRP complex	Gene Ontology	GO:0000172	1	6	0,016137731	0,072980035	comp43680_c0_seq1	http://amigo.geneontology.org/cgi-bin/amigo/term_details?term=GO:0000172
response to phenylalanine	Gene Ontology	GO:0080053	1	6	0,016137731	0,072980035	comp25457_c0_seq1	http://amigo.geneontology.org/cgi-bin/amigo/term_details?term=GO:0080053
response to histidine	Gene Ontology	GO:0080052	1	6	0,016137731	0,072980035	comp25457_c0_seq1	http://amigo.geneontology.org/cgi-bin/amigo/term_details?term=GO:0080052
ribonuclease MRP activity	Gene Ontology	GO:0000171	1	6	0,016137731	0,072980035	comp43680_c0_seq1	http://amigo.geneontology.org/cgi-bin/amigo/term_details?term=GO:0000171
ethanolamine metabolic process	Gene Ontology	GO:0006580	1	6	0,016137731	0,072980035	comp29768_c0_seq1	http://amigo.geneontology.org/cgi-bin/amigo/term_details?term=GO:0006580
primary amino compound metabolic process	Gene Ontology	GO:1901160	1	6	0,016137731	0,072980035	comp29768_c0_seq1	http://amigo.geneontology.org/cgi-bin/amigo/term_details?term=GO:1901160
dihydropyrimidinase activity	Gene Ontology	GO:0004157	1	6	0,016137731	0,072980035	comp56792_c0_seq1	http://amigo.geneontology.org/cgi-bin/amigo/term_details?term=GO:0004157
response to leucine	Gene Ontology	GO:0043201	1	6	0,016137731	0,072980035	comp25457_c0_seq1	http://amigo.geneontology.org/cgi-bin/amigo/term_details?term=GO:0043201
positive regulation of seed maturation	Gene Ontology	GO:2000693	1	6	0,016137731	0,072980035	comp82461_c0_seq1	http://amigo.geneontology.org/cgi-bin/amigo/term_details?term=GO:2000693
organic substance catabolic process	Gene Ontology	GO:1901575	20	5112	0,016364866	0,072980035	comp7335_c0_seq1|comp97992_c0_seq1|comp33358_c0_seq1|comp82241_c0_seq1|comp31134_c0_seq1|comp28292_c0_seq1|comp88320_c0_seq1|comp57018_c0_seq1|comp32058_c0_seq1|comp8346_c0_seq1|comp75757_c0_seq1|comp26932_c0_seq1|comp84324_c0_seq1|comp56792_c0_seq1|comp34164_c0_seq1|comp7844_c0_seq1|comp74770_c0_seq1|comp25001_c0_seq1|comp78637_c0_seq1|comp19510_c0_seq1	http://amigo.geneontology.org/cgi-bin/amigo/term_details?term=GO:1901575
structural molecule activity	Gene Ontology	GO:0005198	10	1956	0,017155996	0,072980035	comp57647_c0_seq1|comp78018_c0_seq1|comp7471_c0_seq1|comp78235_c0_seq1|comp4378_c0_seq1|comp1707_c0_seq1|comp6921_c0_seq1|comp24224_c0_seq1|comp82582_c0_seq1|comp31815_c0_seq1	http://amigo.geneontology.org/cgi-bin/amigo/term_details?term=GO:0005198
catabolic process	Gene Ontology	GO:0009056	21	5504	0,018026054	0,072980035	comp7335_c0_seq1|comp97992_c0_seq1|comp33358_c0_seq1|comp82241_c0_seq1|comp31134_c0_seq1|comp28292_c0_seq1|comp88320_c0_seq1|comp57018_c0_seq1|comp32058_c0_seq1|comp8346_c0_seq1|comp85635_c0_seq1|comp75757_c0_seq1|comp26932_c0_seq1|comp84324_c0_seq1|comp56792_c0_seq1|comp34164_c0_seq1|comp7844_c0_seq1|comp74770_c0_seq1|comp25001_c0_seq1|comp78637_c0_seq1|comp19510_c0_seq1	http://amigo.geneontology.org/cgi-bin/amigo/term_details?term=GO:0009056
succinate metabolic process	Gene Ontology	GO:0006105	1	7	0,018421878	0,072980035	comp28292_c0_seq1	http://amigo.geneontology.org/cgi-bin/amigo/term_details?term=GO:0006105
enoyl-[acyl-carrier-protein] reductase (NADH) activity	Gene Ontology	GO:0004318	1	7	0,018421878	0,072980035	comp82688_c0_seq1	http://amigo.geneontology.org/cgi-bin/amigo/term_details?term=GO:0004318
glutamate decarboxylation to succinate	Gene Ontology	GO:0006540	1	7	0,018421878	0,072980035	comp28292_c0_seq1	http://amigo.geneontology.org/cgi-bin/amigo/term_details?term=GO:0006540
succinate-semialdehyde dehydrogenase (NAD+) activity	Gene Ontology	GO:0004777	1	7	0,018421878	0,072980035	comp28292_c0_seq1	http://amigo.geneontology.org/cgi-bin/amigo/term_details?term=GO:0004777
plastid DNA metabolic process	Gene Ontology	GO:0033258	1	7	0,018421878	0,072980035	comp9440_c0_seq1	http://amigo.geneontology.org/cgi-bin/amigo/term_details?term=GO:0033258
procambium histogenesis	Gene Ontology	GO:0010067	1	7	0,018421878	0,072980035	comp62505_c0_seq1	http://amigo.geneontology.org/cgi-bin/amigo/term_details?term=GO:0010067
mitochondrial DNA replication	Gene Ontology	GO:0006264	1	7	0,018421878	0,072980035	comp9440_c0_seq1	http://amigo.geneontology.org/cgi-bin/amigo/term_details?term=GO:0006264
plastid DNA replication	Gene Ontology	GO:0033259	1	7	0,018421878	0,072980035	comp9440_c0_seq1	http://amigo.geneontology.org/cgi-bin/amigo/term_details?term=GO:0033259
enoyl-[acyl-carrier-protein] reductase activity	Gene Ontology	GO:0016631	1	7	0,018421878	0,072980035	comp82688_c0_seq1	http://amigo.geneontology.org/cgi-bin/amigo/term_details?term=GO:0016631
gamma-aminobutyric acid metabolic process	Gene Ontology	GO:0009448	1	7	0,018421878	0,072980035	comp28292_c0_seq1	http://amigo.geneontology.org/cgi-bin/amigo/term_details?term=GO:0009448
succinate-semialdehyde dehydrogenase [NAD(P)+] activity	Gene Ontology	GO:0009013	1	7	0,018421878	0,072980035	comp28292_c0_seq1	http://amigo.geneontology.org/cgi-bin/amigo/term_details?term=GO:0009013
fatty acid synthase complex	Gene Ontology	GO:0005835	1	7	0,018421878	0,072980035	comp82688_c0_seq1	http://amigo.geneontology.org/cgi-bin/amigo/term_details?term=GO:0005835
glutamate catabolic process	Gene Ontology	GO:0006538	1	7	0,018421878	0,072980035	comp28292_c0_seq1	http://amigo.geneontology.org/cgi-bin/amigo/term_details?term=GO:0006538
gamma-aminobutyric acid catabolic process	Gene Ontology	GO:0009450	1	7	0,018421878	0,072980035	comp28292_c0_seq1	http://amigo.geneontology.org/cgi-bin/amigo/term_details?term=GO:0009450
RNA splicing, via transesterification reactions	Gene Ontology	GO:0000375	5	654	0,01936944	0,075629807	comp84207_c0_seq1|comp32954_c0_seq1|comp9529_c0_seq1|comp84209_c0_seq1|comp5507_c0_seq1	http://amigo.geneontology.org/cgi-bin/amigo/term_details?term=GO:0000375
RNA splicing, via transesterification reactions with bulged adenosine as nucleophile	Gene Ontology	GO:0000377	5	654	0,01936944	0,075629807	comp84207_c0_seq1|comp32954_c0_seq1|comp9529_c0_seq1|comp84209_c0_seq1|comp5507_c0_seq1	http://amigo.geneontology.org/cgi-bin/amigo/term_details?term=GO:0000377
multi-organism process	Gene Ontology	GO:0051704	19	4890	0,020343294	0,076952719	comp31466_c0_seq1|comp75091_c0_seq1|comp84031_c0_seq1|comp10860_c0_seq1|comp31709_c0_seq1|comp25457_c0_seq1|comp50_c0_seq1|comp37124_c0_seq1|comp27652_c0_seq1|comp94857_c0_seq1|comp30741_c0_seq1|comp51386_c0_seq1|comp68814_c0_seq1|comp55583_c0_seq1|comp57713_c0_seq1|comp32954_c0_seq1|comp1727_c0_seq1|comp75090_c0_seq1|comp5507_c0_seq1	http://amigo.geneontology.org/cgi-bin/amigo/term_details?term=GO:0051704
response to bacterium	Gene Ontology	GO:0009617	9	1725	0,020673503	0,076952719	comp31466_c0_seq1|comp75091_c0_seq1|comp25457_c0_seq1|comp94857_c0_seq1|comp51386_c0_seq1|comp55583_c0_seq1|comp1727_c0_seq1|comp75090_c0_seq1|comp5507_c0_seq1	http://amigo.geneontology.org/cgi-bin/amigo/term_details?term=GO:0009617
mitochondrial DNA metabolic process	Gene Ontology	GO:0032042	1	8	0,020700751	0,076952719	comp9440_c0_seq1	http://amigo.geneontology.org/cgi-bin/amigo/term_details?term=GO:0032042
negative regulation of cellular defense response	Gene Ontology	GO:0051245	1	8	0,020700751	0,076952719	comp73153_c0_seq1	http://amigo.geneontology.org/cgi-bin/amigo/term_details?term=GO:0051245
formate catabolic process	Gene Ontology	GO:0042183	1	8	0,020700751	0,076952719	comp84324_c0_seq1	http://amigo.geneontology.org/cgi-bin/amigo/term_details?term=GO:0042183
formate dehydrogenase (NAD+) activity	Gene Ontology	GO:0008863	1	8	0,020700751	0,076952719	comp84324_c0_seq1	http://amigo.geneontology.org/cgi-bin/amigo/term_details?term=GO:0008863
formate metabolic process	Gene Ontology	GO:0015942	1	8	0,020700751	0,076952719	comp84324_c0_seq1	http://amigo.geneontology.org/cgi-bin/amigo/term_details?term=GO:0015942
root hair elongation	Gene Ontology	GO:0048767	3	247	0,020854019	0,076995114	comp7471_c0_seq1|comp1727_c0_seq1|comp55583_c0_seq1	http://amigo.geneontology.org/cgi-bin/amigo/term_details?term=GO:0048767
metabolic process	Gene Ontology	GO:0008152	100	36831	0,021201105	0,077747695	comp74646_c0_seq1|comp75757_c0_seq1|comp34164_c0_seq1|comp75090_c0_seq1|comp7335_c0_seq1|comp31466_c0_seq1|comp19510_c0_seq1|comp4378_c0_seq1|comp18221_c0_seq1|comp16687_c0_seq1|comp79924_c0_seq1|comp37699_c0_seq1|comp7844_c0_seq1|comp78637_c0_seq1|comp73512_c0_seq1|comp28292_c0_seq1|comp89034_c0_seq1|comp7678_c0_seq1|comp33358_c0_seq1|comp29767_c0_seq1|comp58972_c0_seq1|comp95813_c0_seq1|comp250…	http://amigo.geneontology.org/cgi-bin/amigo/term_details?term=GO:0008152
copper ion binding	Gene Ontology	GO:0005507	6	919	0,021605277	0,07869811	comp74646_c0_seq1|comp7541_c0_seq1|comp28292_c0_seq1|comp82688_c0_seq1|comp80125_c0_seq1|comp84349_c0_seq1	http://amigo.geneontology.org/cgi-bin/amigo/term_details?term=GO:0005507
double fertilization forming a zygote and endosperm	Gene Ontology	GO:0009567	2	96	0,022019428	0,07967196	comp30741_c0_seq1|comp84031_c0_seq1	http://amigo.geneontology.org/cgi-bin/amigo/term_details?term=GO:0009567
root hair cell tip growth	Gene Ontology	GO:0048768	2	98	0,022863172	0,081506688	comp1727_c0_seq1|comp55583_c0_seq1	http://amigo.geneontology.org/cgi-bin/amigo/term_details?term=GO:0048768
leucine metabolic process	Gene Ontology	GO:0006551	2	98	0,022863172	0,081506688	comp33358_c0_seq1|comp19510_c0_seq1	http://amigo.geneontology.org/cgi-bin/amigo/term_details?term=GO:0006551
organonitrogen compound biosynthetic process	Gene Ontology	GO:1901566	20	5298	0,022977033	0,081506688	comp24224_c0_seq1|comp84031_c0_seq1|comp4378_c0_seq1|comp57647_c0_seq1|comp78018_c0_seq1|comp29767_c0_seq1|comp7541_c0_seq1|comp78235_c0_seq1|comp6983_c0_seq1|comp94857_c0_seq1|comp56792_c0_seq1|comp5930_c0_seq1|comp1707_c0_seq1|comp57243_c0_seq1|comp9074_c0_seq1|comp7844_c0_seq1|comp82582_c0_seq1|comp31325_c0_seq1|comp78637_c0_seq1|comp31815_c0_seq1	http://amigo.geneontology.org/cgi-bin/amigo/term_details?term=GO:1901566
regulation of protein depolymerization	Gene Ontology	GO:1901879	2	99	0,023289995	0,082050418	comp1727_c0_seq1|comp55583_c0_seq1	http://amigo.geneontology.org/cgi-bin/amigo/term_details?term=GO:1901879
cellular response to extracellular stimulus	Gene Ontology	GO:0031668	5	688	0,023432669	0,082050418	comp57243_c0_seq1|comp51778_c0_seq1|comp82461_c0_seq1|comp7844_c0_seq1|comp56792_c0_seq1	http://amigo.geneontology.org/cgi-bin/amigo/term_details?term=GO:0031668
homeostatic process	Gene Ontology	GO:0042592	9	1783	0,024867578	0,086516637	comp30741_c0_seq1|comp80125_c0_seq1|comp4710_c0_seq1|comp51778_c0_seq1|comp55583_c0_seq1|comp57243_c0_seq1|comp29016_c0_seq1|comp1727_c0_seq1|comp33200_c0_seq1	http://amigo.geneontology.org/cgi-bin/amigo/term_details?term=GO:0042592
positive regulation of cytoskeleton organization	Gene Ontology	GO:0051495	2	103	0,025029883	0,086526651	comp1727_c0_seq1|comp55583_c0_seq1	http://amigo.geneontology.org/cgi-bin/amigo/term_details?term=GO:0051495
rRNA base methylation	Gene Ontology	GO:0070475	1	10	0,025242721	0,086710125	comp6997_c0_seq1	http://amigo.geneontology.org/cgi-bin/amigo/term_details?term=GO:0070475
4 iron, 4 sulfur cluster binding	Gene Ontology	GO:0051539	3	268	0,025674026	0,087089284	comp74646_c0_seq1|comp33358_c0_seq1|comp19510_c0_seq1	http://amigo.geneontology.org/cgi-bin/amigo/term_details?term=GO:0051539
monocarboxylic acid catabolic process	Gene Ontology	GO:0072329	3	268	0,025674026	0,087089284	comp88320_c0_seq1|comp75757_c0_seq1|comp84324_c0_seq1	http://amigo.geneontology.org/cgi-bin/amigo/term_details?term=GO:0072329
response to osmotic stress	Gene Ontology	GO:0006970	12	2712	0,025940238	0,087445771	comp56372_c0_seq1|comp25457_c0_seq1|comp32058_c0_seq1|comp74646_c0_seq1|comp6983_c0_seq1|comp81459_c0_seq1|comp58003_c0_seq1|comp82461_c0_seq1|comp34164_c0_seq1|comp24224_c0_seq1|comp78637_c0_seq1|comp65999_c0_seq1	http://amigo.geneontology.org/cgi-bin/amigo/term_details?term=GO:0006970
regulation of biological quality	Gene Ontology	GO:0065008	14	3355	0,026129532	0,087540162	comp31171_c0_seq1|comp56372_c0_seq1|comp30741_c0_seq1|comp80125_c0_seq1|comp37124_c0_seq1|comp4710_c0_seq1|comp51778_c0_seq1|comp68814_c0_seq1|comp55583_c0_seq1|comp95251_c0_seq1|comp57243_c0_seq1|comp29016_c0_seq1|comp1727_c0_seq1|comp33200_c0_seq1	http://amigo.geneontology.org/cgi-bin/amigo/term_details?term=GO:0065008
intramolecular oxidoreductase activity	Gene Ontology	GO:0016860	3	274	0,027151713	0,088334222	comp30741_c0_seq1|comp75757_c0_seq1|comp88320_c0_seq1	http://amigo.geneontology.org/cgi-bin/amigo/term_details?term=GO:0016860
oxidized purine nucleobase lesion DNA N-glycosylase activity	Gene Ontology	GO:0008534	1	11	0,027505843	0,088334222	comp85274_c0_seq1	http://amigo.geneontology.org/cgi-bin/amigo/term_details?term=GO:0008534
cellular defense response	Gene Ontology	GO:0006968	1	11	0,027505843	0,088334222	comp73153_c0_seq1	http://amigo.geneontology.org/cgi-bin/amigo/term_details?term=GO:0006968
pyridoxal 5'-phosphate synthase (glutamine hydrolysing) activity	Gene Ontology	GO:0036381	1	11	0,027505843	0,088334222	comp6983_c0_seq1	http://amigo.geneontology.org/cgi-bin/amigo/term_details?term=GO:0036381
regulation of cellular defense response	Gene Ontology	GO:0010185	1	11	0,027505843	0,088334222	comp73153_c0_seq1	http://amigo.geneontology.org/cgi-bin/amigo/term_details?term=GO:0010185
long-chain-enoyl-CoA hydratase activity	Gene Ontology	GO:0016508	1	11	0,027505843	0,088334222	comp75757_c0_seq1	http://amigo.geneontology.org/cgi-bin/amigo/term_details?term=GO:0016508
membrane disassembly	Gene Ontology	GO:0030397	1	11	0,027505843	0,088334222	comp31466_c0_seq1	http://amigo.geneontology.org/cgi-bin/amigo/term_details?term=GO:0030397
microtubule polymerization or depolymerization	Gene Ontology	GO:0031109	2	110	0,028197545	0,089411374	comp1727_c0_seq1|comp55583_c0_seq1	http://amigo.geneontology.org/cgi-bin/amigo/term_details?term=GO:0031109
cellular response to external stimulus	Gene Ontology	GO:0071496	5	725	0,028439727	0,089411374	comp57243_c0_seq1|comp51778_c0_seq1|comp82461_c0_seq1|comp7844_c0_seq1|comp56792_c0_seq1	http://amigo.geneontology.org/cgi-bin/amigo/term_details?term=GO:0071496
cell tip growth	Gene Ontology	GO:0009932	4	489	0,028523277	0,089411374	comp1727_c0_seq1|comp37124_c0_seq1|comp55583_c0_seq1|comp84031_c0_seq1	http://amigo.geneontology.org/cgi-bin/amigo/term_details?term=GO:0009932
glycosyl compound metabolic process	Gene Ontology	GO:1901657	7	1255	0,02877799	0,089411374	comp97992_c0_seq1|comp84349_c0_seq1|comp82241_c0_seq1|comp53145_c0_seq1|comp94857_c0_seq1|comp57243_c0_seq1|comp82389_c0_seq1	http://amigo.geneontology.org/cgi-bin/amigo/term_details?term=GO:1901657
polysaccharide transport	Gene Ontology	GO:0015774	1	12	0,029763739	0,089411374	comp58003_c0_seq1	http://amigo.geneontology.org/cgi-bin/amigo/term_details?term=GO:0015774
cytoplasmic chromatin	Gene Ontology	GO:0000789	1	12	0,029763739	0,089411374	comp31171_c0_seq1	http://amigo.geneontology.org/cgi-bin/amigo/term_details?term=GO:0000789
multivesicular body organization	Gene Ontology	GO:0036257	1	12	0,029763739	0,089411374	comp33200_c0_seq1	http://amigo.geneontology.org/cgi-bin/amigo/term_details?term=GO:0036257
S-methyl-5-thioribose kinase activity	Gene Ontology	GO:0046522	1	12	0,029763739	0,089411374	comp31325_c0_seq1	http://amigo.geneontology.org/cgi-bin/amigo/term_details?term=GO:0046522
multivesicular body assembly	Gene Ontology	GO:0036258	1	12	0,029763739	0,089411374	comp33200_c0_seq1	http://amigo.geneontology.org/cgi-bin/amigo/term_details?term=GO:0036258
carbon-nitrogen ligase activity, with glutamine as amido-N-donor	Gene Ontology	GO:0016884	2	114	0,030075983	0,089411374	comp7844_c0_seq1|comp5930_c0_seq1	http://amigo.geneontology.org/cgi-bin/amigo/term_details?term=GO:0016884
pollen tube	Gene Ontology	GO:0090406	2	114	0,030075983	0,089411374	comp1727_c0_seq1|comp55583_c0_seq1	http://amigo.geneontology.org/cgi-bin/amigo/term_details?term=GO:0090406
single-organism process	Gene Ontology	GO:0044699	84	30512	0,030360289	0,089411374	comp50412_c0_seq1|comp56372_c0_seq1|comp7471_c0_seq1|comp5159_c0_seq1|comp57923_c0_seq1|comp10860_c0_seq1|comp50_c0_seq1|comp78018_c0_seq1|comp75757_c0_seq1|comp68814_c0_seq1|comp74646_c0_seq1|comp8346_c0_seq1|comp2962_c0_seq1|comp73512_c0_seq1|comp55583_c0_seq1|comp32058_c0_seq1|comp57243_c0_seq1|comp34164_c0_seq1|comp6921_c0_seq1|comp75090_c0_seq1|comp5930_c0_seq1|comp30741_c0_seq1|comp31466_c0…	http://amigo.geneontology.org/cgi-bin/amigo/term_details?term=GO:0044699
response to oxidative stress	Gene Ontology	GO:0006979	8	1555	0,030397595	0,089411374	comp74646_c0_seq1|comp82241_c0_seq1|comp6983_c0_seq1|comp17765_c0_seq1|comp85635_c0_seq1|comp60984_c0_seq1|comp31325_c0_seq1|comp78637_c0_seq1	http://amigo.geneontology.org/cgi-bin/amigo/term_details?term=GO:0006979
small nucleolar ribonucleoprotein complex	Gene Ontology	GO:0005732	2	115	0,030553192	0,089411374	comp43680_c0_seq1|comp9529_c0_seq1	http://amigo.geneontology.org/cgi-bin/amigo/term_details?term=GO:0005732
root hair cell development	Gene Ontology	GO:0080147	3	292	0,031851715	0,089411374	comp7471_c0_seq1|comp1727_c0_seq1|comp55583_c0_seq1	http://amigo.geneontology.org/cgi-bin/amigo/term_details?term=GO:0080147
exocyst	Gene Ontology	GO:0000145	2	118	0,032002797	0,089411374	comp27652_c0_seq1|comp50_c0_seq1	http://amigo.geneontology.org/cgi-bin/amigo/term_details?term=GO:0000145
asparagine synthase (glutamine-hydrolyzing) activity	Gene Ontology	GO:0004066	1	13	0,032016421	0,089411374	comp7844_c0_seq1	http://amigo.geneontology.org/cgi-bin/amigo/term_details?term=GO:0004066
asparagine biosynthetic process	Gene Ontology	GO:0006529	1	13	0,032016421	0,089411374	comp7844_c0_seq1	http://amigo.geneontology.org/cgi-bin/amigo/term_details?term=GO:0006529
GDP-fucose transport	Gene Ontology	GO:0015783	1	13	0,032016421	0,089411374	comp29965_c0_seq1	http://amigo.geneontology.org/cgi-bin/amigo/term_details?term=GO:0015783
GDP-fucose transmembrane transporter activity	Gene Ontology	GO:0005457	1	13	0,032016421	0,089411374	comp29965_c0_seq1	http://amigo.geneontology.org/cgi-bin/amigo/term_details?term=GO:0005457
phospholipid:diacylglycerol acyltransferase activity	Gene Ontology	GO:0046027	1	13	0,032016421	0,089411374	comp5159_c0_seq1	http://amigo.geneontology.org/cgi-bin/amigo/term_details?term=GO:0046027
positive regulation of cell differentiation	Gene Ontology	GO:0045597	1	13	0,032016421	0,089411374	comp62505_c0_seq1	http://amigo.geneontology.org/cgi-bin/amigo/term_details?term=GO:0045597
L-asparagine metabolic process	Gene Ontology	GO:0070982	1	13	0,032016421	0,089411374	comp7844_c0_seq1	http://amigo.geneontology.org/cgi-bin/amigo/term_details?term=GO:0070982
L-asparagine biosynthetic process	Gene Ontology	GO:0070981	1	13	0,032016421	0,089411374	comp7844_c0_seq1	http://amigo.geneontology.org/cgi-bin/amigo/term_details?term=GO:0070981
lipid modification	Gene Ontology	GO:0030258	4	508	0,032109642	0,089411374	comp31466_c0_seq1|comp75757_c0_seq1|comp73512_c0_seq1|comp88320_c0_seq1	http://amigo.geneontology.org/cgi-bin/amigo/term_details?term=GO:0030258
aspartate family amino acid metabolic process	Gene Ontology	GO:0009066	3	293	0,03212452	0,089411374	comp7844_c0_seq1|comp31325_c0_seq1|comp84349_c0_seq1	http://amigo.geneontology.org/cgi-bin/amigo/term_details?term=GO:0009066
inorganic ion homeostasis	Gene Ontology	GO:0098771	5	753	0,032647833	0,090030702	comp57243_c0_seq1|comp51778_c0_seq1|comp80125_c0_seq1|comp33200_c0_seq1|comp4710_c0_seq1	http://amigo.geneontology.org/cgi-bin/amigo/term_details?term=GO:0098771
ATP synthesis coupled proton transport	Gene Ontology	GO:0015986	2	120	0,032984017	0,090030702	comp57243_c0_seq1|comp94857_c0_seq1	http://amigo.geneontology.org/cgi-bin/amigo/term_details?term=GO:0015986
energy coupled proton transport, down electrochemical gradient	Gene Ontology	GO:0015985	2	120	0,032984017	0,090030702	comp57243_c0_seq1|comp94857_c0_seq1	http://amigo.geneontology.org/cgi-bin/amigo/term_details?term=GO:0015985
response to cytokinin	Gene Ontology	GO:0009735	6	1017	0,033010567	0,090030702	comp57923_c0_seq1|comp81459_c0_seq1|comp7541_c0_seq1|comp94857_c0_seq1|comp55583_c0_seq1|comp1727_c0_seq1	http://amigo.geneontology.org/cgi-bin/amigo/term_details?term=GO:0009735
proton-transporting two-sector ATPase complex, proton-transporting domain	Gene Ontology	GO:0033177	2	121	0,033479024	0,090851797	comp57243_c0_seq1|comp94857_c0_seq1	http://amigo.geneontology.org/cgi-bin/amigo/term_details?term=GO:0033177
protein destabilization	Gene Ontology	GO:0031648	1	14	0,034263901	0,092519118	comp37124_c0_seq1	http://amigo.geneontology.org/cgi-bin/amigo/term_details?term=GO:0031648
response to salt stress	Gene Ontology	GO:0009651	11	2514	0,034516213	0,092599354	comp56372_c0_seq1|comp25457_c0_seq1|comp32058_c0_seq1|comp74646_c0_seq1|comp6983_c0_seq1|comp81459_c0_seq1|comp58003_c0_seq1|comp34164_c0_seq1|comp24224_c0_seq1|comp78637_c0_seq1|comp65999_c0_seq1	http://amigo.geneontology.org/cgi-bin/amigo/term_details?term=GO:0009651
sexual reproduction	Gene Ontology	GO:0019953	3	302	0,034634846	0,092599354	comp30741_c0_seq1|comp84031_c0_seq1|comp57713_c0_seq1	http://amigo.geneontology.org/cgi-bin/amigo/term_details?term=GO:0019953
response to organic substance	Gene Ontology	GO:0010033	25	7337	0,034992906	0,093098049	comp50412_c0_seq1|comp74646_c0_seq1|comp57923_c0_seq1|comp25457_c0_seq1|comp8346_c0_seq1|comp55583_c0_seq1|comp32058_c0_seq1|comp34164_c0_seq1|comp31466_c0_seq1|comp7541_c0_seq1|comp7844_c0_seq1|comp31325_c0_seq1|comp65999_c0_seq1|comp81459_c0_seq1|comp6983_c0_seq1|comp94857_c0_seq1|comp51386_c0_seq1|comp68814_c0_seq1|comp29016_c0_seq1|comp6921_c0_seq1|comp62505_c0_seq1|comp7471_c0_seq1|comp95251…	http://amigo.geneontology.org/cgi-bin/amigo/term_details?term=GO:0010033
lipid oxidation	Gene Ontology	GO:0034440	3	308	0,036363263	0,095725483	comp31466_c0_seq1|comp75757_c0_seq1|comp88320_c0_seq1	http://amigo.geneontology.org/cgi-bin/amigo/term_details?term=GO:0034440
primary meristem tissue development	Gene Ontology	GO:0010065	1	15	0,036506191	0,095725483	comp62505_c0_seq1	http://amigo.geneontology.org/cgi-bin/amigo/term_details?term=GO:0010065
regulation of protein complex disassembly	Gene Ontology	GO:0043244	2	127	0,036509609	0,095725483	comp1727_c0_seq1|comp55583_c0_seq1	http://amigo.geneontology.org/cgi-bin/amigo/term_details?term=GO:0043244
thylakoid	Gene Ontology	GO:0009579	10	2231	0,037317268	0,096456363	comp84324_c0_seq1|comp82688_c0_seq1|comp51386_c0_seq1|comp50726_c0_seq1|comp94857_c0_seq1|comp79924_c0_seq1|comp55583_c0_seq1|comp58003_c0_seq1|comp82241_c0_seq1|comp1727_c0_seq1	http://amigo.geneontology.org/cgi-bin/amigo/term_details?term=GO:0009579
cellular metabolic process	Gene Ontology	GO:0044237	87	32047	0,037736287	0,096456363	comp74646_c0_seq1|comp75757_c0_seq1|comp34164_c0_seq1|comp75090_c0_seq1|comp7335_c0_seq1|comp31466_c0_seq1|comp19510_c0_seq1|comp4378_c0_seq1|comp18221_c0_seq1|comp43487_c0_seq1|comp7844_c0_seq1|comp78637_c0_seq1|comp73512_c0_seq1|comp28292_c0_seq1|comp7678_c0_seq1|comp33358_c0_seq1|comp29767_c0_seq1|comp58972_c0_seq1|comp95813_c0_seq1|comp25001_c0_seq1|comp701_c0_seq1|comp57923_c0_seq1|comp10860…	http://amigo.geneontology.org/cgi-bin/amigo/term_details?term=GO:0044237
nitrogen compound metabolic process	Gene Ontology	GO:0006807	55	18930	0,038171684	0,096456363	comp74939_c0_seq1|comp5930_c0_seq1|comp9529_c0_seq1|comp78018_c0_seq1|comp68814_c0_seq1|comp55643_c0_seq1|comp17765_c0_seq1|comp57243_c0_seq1|comp31815_c0_seq1|comp9440_c0_seq1|comp82582_c0_seq1|comp19510_c0_seq1|comp73153_c0_seq1|comp57647_c0_seq1|comp18221_c0_seq1|comp7541_c0_seq1|comp51778_c0_seq1|comp2726_c0_seq1|comp31325_c0_seq1|comp82461_c0_seq1|comp29768_c0_seq1|comp43680_c0_seq1|comp7844…	http://amigo.geneontology.org/cgi-bin/amigo/term_details?term=GO:0006807
purine nucleotide-sugar transmembrane transporter activity	Gene Ontology	GO:0036080	1	16	0,038743303	0,096456363	comp29965_c0_seq1	http://amigo.geneontology.org/cgi-bin/amigo/term_details?term=GO:0036080
glycogen phosphorylase activity	Gene Ontology	GO:0008184	1	16	0,038743303	0,096456363	comp26932_c0_seq1	http://amigo.geneontology.org/cgi-bin/amigo/term_details?term=GO:0008184
glycogen catabolic process	Gene Ontology	GO:0005980	1	16	0,038743303	0,096456363	comp26932_c0_seq1	http://amigo.geneontology.org/cgi-bin/amigo/term_details?term=GO:0005980
uracil catabolic process	Gene Ontology	GO:0006212	1	16	0,038743303	0,096456363	comp56792_c0_seq1	http://amigo.geneontology.org/cgi-bin/amigo/term_details?term=GO:0006212
pyrimidine nucleobase catabolic process	Gene Ontology	GO:0006208	1	16	0,038743303	0,096456363	comp56792_c0_seq1	http://amigo.geneontology.org/cgi-bin/amigo/term_details?term=GO:0006208
beta-alanine metabolic process	Gene Ontology	GO:0019482	1	16	0,038743303	0,096456363	comp56792_c0_seq1	http://amigo.geneontology.org/cgi-bin/amigo/term_details?term=GO:0019482
UDP-glucose transport	Gene Ontology	GO:0015786	1	16	0,038743303	0,096456363	comp29965_c0_seq1	http://amigo.geneontology.org/cgi-bin/amigo/term_details?term=GO:0015786
beta-alanine biosynthetic process	Gene Ontology	GO:0019483	1	16	0,038743303	0,096456363	comp56792_c0_seq1	http://amigo.geneontology.org/cgi-bin/amigo/term_details?term=GO:0019483
response to wounding	Gene Ontology	GO:0009611	5	791	0,038951478	0,096490641	comp25457_c0_seq1|comp31466_c0_seq1|comp7471_c0_seq1|comp84324_c0_seq1|comp31709_c0_seq1	http://amigo.geneontology.org/cgi-bin/amigo/term_details?term=GO:0009611
calcium-transporting ATPase activity	Gene Ontology	GO:0005388	2	132	0,039112641	0,096490641	comp4710_c0_seq1|comp57713_c0_seq1	http://amigo.geneontology.org/cgi-bin/amigo/term_details?term=GO:0005388
ion homeostasis	Gene Ontology	GO:0050801	5	797	0,04001006	0,09740678	comp57243_c0_seq1|comp51778_c0_seq1|comp80125_c0_seq1|comp33200_c0_seq1|comp4710_c0_seq1	http://amigo.geneontology.org/cgi-bin/amigo/term_details?term=GO:0050801
response to nutrient levels	Gene Ontology	GO:0031667	5	799	0,040366783	0,09740678	comp57243_c0_seq1|comp51778_c0_seq1|comp82461_c0_seq1|comp7844_c0_seq1|comp56792_c0_seq1	http://amigo.geneontology.org/cgi-bin/amigo/term_details?term=GO:0031667
spliceosomal complex	Gene Ontology	GO:0005681	4	548	0,040488596	0,09740678	comp84207_c0_seq1|comp84209_c0_seq1|comp9529_c0_seq1|comp5507_c0_seq1	http://amigo.geneontology.org/cgi-bin/amigo/term_details?term=GO:0005681
vacuole	Gene Ontology	GO:0005773	23	6718	0,040520448	0,09740678	comp56372_c0_seq1|comp5159_c0_seq1|comp74646_c0_seq1|comp55583_c0_seq1|comp57243_c0_seq1|comp31815_c0_seq1|comp84031_c0_seq1|comp7541_c0_seq1|comp85488_c0_seq1|comp30741_c0_seq1|comp2726_c0_seq1|comp1707_c0_seq1|comp13723_c0_seq1|comp25001_c0_seq1|comp84349_c0_seq1|comp55956_c0_seq1|comp81459_c0_seq1|comp74770_c0_seq1|comp4710_c0_seq1|comp9074_c0_seq1|comp33200_c0_seq1|comp29016_c0_seq1|comp1727_…	http://amigo.geneontology.org/cgi-bin/amigo/term_details?term=GO:0005773
MAP-kinase scaffold activity	Gene Ontology	GO:0005078	1	17	0,040975248	0,09740678	comp6921_c0_seq1	http://amigo.geneontology.org/cgi-bin/amigo/term_details?term=GO:0005078
spindle assembly involved in meiosis	Gene Ontology	GO:0090306	1	17	0,040975248	0,09740678	comp31134_c0_seq1	http://amigo.geneontology.org/cgi-bin/amigo/term_details?term=GO:0090306
signaling adaptor activity	Gene Ontology	GO:0035591	1	17	0,040975248	0,09740678	comp6921_c0_seq1	http://amigo.geneontology.org/cgi-bin/amigo/term_details?term=GO:0035591
regulation of leaf development	Gene Ontology	GO:2000024	2	136	0,04124442	0,09740678	comp17765_c0_seq1|comp60984_c0_seq1	http://amigo.geneontology.org/cgi-bin/amigo/term_details?term=GO:2000024
response to hormone	Gene Ontology	GO:0009725	21	6024	0,042018496	0,09740678	comp50412_c0_seq1|comp74646_c0_seq1|comp7541_c0_seq1|comp57923_c0_seq1|comp32058_c0_seq1|comp31466_c0_seq1|comp25457_c0_seq1|comp62505_c0_seq1|comp7471_c0_seq1|comp8346_c0_seq1|comp94857_c0_seq1|comp81459_c0_seq1|comp51386_c0_seq1|comp56176_c0_seq1|comp55583_c0_seq1|comp95251_c0_seq1|comp29016_c0_seq1|comp6921_c0_seq1|comp1727_c0_seq1|comp31325_c0_seq1|comp65999_c0_seq1	http://amigo.geneontology.org/cgi-bin/amigo/term_details?term=GO:0009725
regulation of mitotic cell cycle	Gene Ontology	GO:0007346	2	138	0,042326423	0,09740678	comp1727_c0_seq1|comp55583_c0_seq1	http://amigo.geneontology.org/cgi-bin/amigo/term_details?term=GO:0007346
metal ion homeostasis	Gene Ontology	GO:0055065	4	558	0,042759767	0,09740678	comp57243_c0_seq1|comp80125_c0_seq1|comp33200_c0_seq1|comp4710_c0_seq1	http://amigo.geneontology.org/cgi-bin/amigo/term_details?term=GO:0055065
response to water deprivation	Gene Ontology	GO:0009414	7	1372	0,043016722	0,09740678	comp56372_c0_seq1|comp31709_c0_seq1|comp26932_c0_seq1|comp55583_c0_seq1|comp58003_c0_seq1|comp1727_c0_seq1|comp56340_c0_seq1	http://amigo.geneontology.org/cgi-bin/amigo/term_details?term=GO:0009414
arginine decarboxylase activity	Gene Ontology	GO:0008792	1	18	0,04320204	0,09740678	comp78637_c0_seq1	http://amigo.geneontology.org/cgi-bin/amigo/term_details?term=GO:0008792
UDP-galactose transport	Gene Ontology	GO:0015785	1	18	0,04320204	0,09740678	comp29965_c0_seq1	http://amigo.geneontology.org/cgi-bin/amigo/term_details?term=GO:0015785
tetrahydrofolylpolyglutamate metabolic process	Gene Ontology	GO:0046900	1	18	0,04320204	0,09740678	comp2726_c0_seq1	http://amigo.geneontology.org/cgi-bin/amigo/term_details?term=GO:0046900
uracil metabolic process	Gene Ontology	GO:0019860	1	18	0,04320204	0,09740678	comp56792_c0_seq1	http://amigo.geneontology.org/cgi-bin/amigo/term_details?term=GO:0019860
UDP-galactose transmembrane transport	Gene Ontology	GO:0072334	1	18	0,04320204	0,09740678	comp29965_c0_seq1	http://amigo.geneontology.org/cgi-bin/amigo/term_details?term=GO:0072334
response to manganese ion	Gene Ontology	GO:0010042	1	18	0,04320204	0,09740678	comp4710_c0_seq1	http://amigo.geneontology.org/cgi-bin/amigo/term_details?term=GO:0010042
oxidized base lesion DNA N-glycosylase activity	Gene Ontology	GO:0000702	1	18	0,04320204	0,09740678	comp85274_c0_seq1	http://amigo.geneontology.org/cgi-bin/amigo/term_details?term=GO:0000702
ubiquitin activating enzyme activity	Gene Ontology	GO:0004839	1	18	0,04320204	0,09740678	comp7335_c0_seq1	http://amigo.geneontology.org/cgi-bin/amigo/term_details?term=GO:0004839
ribosome	Gene Ontology	GO:0005840	8	1671	0,043268235	0,09740678	comp57647_c0_seq1|comp37124_c0_seq1|comp78235_c0_seq1|comp4378_c0_seq1|comp1707_c0_seq1|comp24224_c0_seq1|comp82582_c0_seq1|comp31815_c0_seq1	http://amigo.geneontology.org/cgi-bin/amigo/term_details?term=GO:0005840
response to water	Gene Ontology	GO:0009415	7	1375	0,043432399	0,09740678	comp56372_c0_seq1|comp31709_c0_seq1|comp26932_c0_seq1|comp55583_c0_seq1|comp58003_c0_seq1|comp1727_c0_seq1|comp56340_c0_seq1	http://amigo.geneontology.org/cgi-bin/amigo/term_details?term=GO:0009415
hydro-lyase activity	Gene Ontology	GO:0016836	3	336	0,045002311	0,099008796	comp74646_c0_seq1|comp88320_c0_seq1|comp75757_c0_seq1	http://amigo.geneontology.org/cgi-bin/amigo/term_details?term=GO:0016836
protein depolymerization	Gene Ontology	GO:0051261	2	143	0,045077458	0,099008796	comp1727_c0_seq1|comp55583_c0_seq1	http://amigo.geneontology.org/cgi-bin/amigo/term_details?term=GO:0051261
cell morphogenesis involved in differentiation	Gene Ontology	GO:0000904	5	826	0,045372377	0,099008796	comp65999_c0_seq1|comp1727_c0_seq1|comp37124_c0_seq1|comp55583_c0_seq1|comp84031_c0_seq1	http://amigo.geneontology.org/cgi-bin/amigo/term_details?term=GO:0000904
UDP-galactose transmembrane transporter activity	Gene Ontology	GO:0005459	1	19	0,045423688	0,099008796	comp29965_c0_seq1	http://amigo.geneontology.org/cgi-bin/amigo/term_details?term=GO:0005459
pre-mRNA 3'-splice site binding	Gene Ontology	GO:0030628	1	19	0,045423688	0,099008796	comp5507_c0_seq1	http://amigo.geneontology.org/cgi-bin/amigo/term_details?term=GO:0030628
UDP-glucose transmembrane transporter activity	Gene Ontology	GO:0005460	1	19	0,045423688	0,099008796	comp29965_c0_seq1	http://amigo.geneontology.org/cgi-bin/amigo/term_details?term=GO:0005460
vacuolar sequestering	Gene Ontology	GO:0043181	1	19	0,045423688	0,099008796	comp57243_c0_seq1	http://amigo.geneontology.org/cgi-bin/amigo/term_details?term=GO:0043181
ATP biosynthetic process	Gene Ontology	GO:0006754	2	147	0,047324644	0,100217752	comp57243_c0_seq1|comp94857_c0_seq1	http://amigo.geneontology.org/cgi-bin/amigo/term_details?term=GO:0006754
cell growth	Gene Ontology	GO:0016049	8	1703	0,047369848	0,100217752	comp7471_c0_seq1|comp84031_c0_seq1|comp55956_c0_seq1|comp4603_c0_seq1|comp37124_c0_seq1|comp55583_c0_seq1|comp1727_c0_seq1|comp65999_c0_seq1	http://amigo.geneontology.org/cgi-bin/amigo/term_details?term=GO:0016049
glutamyl-tRNA(Gln) amidotransferase complex	Gene Ontology	GO:0030956	1	20	0,047640206	0,100217752	comp5930_c0_seq1	http://amigo.geneontology.org/cgi-bin/amigo/term_details?term=GO:0030956
mitochondrial genome maintenance	Gene Ontology	GO:0000002	1	20	0,047640206	0,100217752	comp9440_c0_seq1	http://amigo.geneontology.org/cgi-bin/amigo/term_details?term=GO:0000002
glutaminyl-tRNA synthase (glutamine-hydrolyzing) activity	Gene Ontology	GO:0050567	1	20	0,047640206	0,100217752	comp5930_c0_seq1	http://amigo.geneontology.org/cgi-bin/amigo/term_details?term=GO:0050567
aconitate hydratase activity	Gene Ontology	GO:0003994	1	20	0,047640206	0,100217752	comp74646_c0_seq1	http://amigo.geneontology.org/cgi-bin/amigo/term_details?term=GO:0003994
rRNA methyltransferase activity	Gene Ontology	GO:0008649	1	20	0,047640206	0,100217752	comp6997_c0_seq1	http://amigo.geneontology.org/cgi-bin/amigo/term_details?term=GO:0008649
glutaminyl-tRNAGln biosynthesis via transamidation	Gene Ontology	GO:0070681	1	20	0,047640206	0,100217752	comp5930_c0_seq1	http://amigo.geneontology.org/cgi-bin/amigo/term_details?term=GO:0070681
purine nucleotide-sugar transport	Gene Ontology	GO:0036079	1	20	0,047640206	0,100217752	comp29965_c0_seq1	http://amigo.geneontology.org/cgi-bin/amigo/term_details?term=GO:0036079
recognition of pollen	Gene Ontology	GO:0048544	2	150	0,049036457	0,102704721	comp27652_c0_seq1|comp50_c0_seq1	http://amigo.geneontology.org/cgi-bin/amigo/term_details?term=GO:0048544
response to temperature stimulus	Gene Ontology	GO:0009266	10	2345	0,049200897	0,102704721	comp7672_c0_seq1|comp81459_c0_seq1|comp7541_c0_seq1|comp50726_c0_seq1|comp28292_c0_seq1|comp51386_c0_seq1|comp56340_c0_seq1|comp58003_c0_seq1|comp78637_c0_seq1|comp31815_c0_seq1	http://amigo.geneontology.org/cgi-bin/amigo/term_details?term=GO:0009266
ATP:ADP antiporter activity	Gene Ontology	GO:0005471	1	21	0,049851605	0,103664335	comp78018_c0_seq1	http://amigo.geneontology.org/cgi-bin/amigo/term_details?term=GO:0005471
pollen-pistil interaction	Gene Ontology	GO:0009875	2	152	0,05019003	0,103874379	comp27652_c0_seq1|comp50_c0_seq1	http://amigo.geneontology.org/cgi-bin/amigo/term_details?term=GO:0009875
cellular process	Gene Ontology	GO:0009987	106	40549	0,050513115	0,103874379	comp74646_c0_seq1|comp75757_c0_seq1|comp34164_c0_seq1|comp75090_c0_seq1|comp7335_c0_seq1|comp31466_c0_seq1|comp19510_c0_seq1|comp4378_c0_seq1|comp18221_c0_seq1|comp43487_c0_seq1|comp4710_c0_seq1|comp7844_c0_seq1|comp78637_c0_seq1|comp65999_c0_seq1|comp31171_c0_seq1|comp73512_c0_seq1|comp28292_c0_seq1|comp89034_c0_seq1|comp7678_c0_seq1|comp6921_c0_seq1|comp33358_c0_seq1|comp29767_c0_seq1|comp58972…	http://amigo.geneontology.org/cgi-bin/amigo/term_details?term=GO:0009987
C-methyltransferase activity	Gene Ontology	GO:0008169	1	22	0,052057896	0,103874379	comp6997_c0_seq1	http://amigo.geneontology.org/cgi-bin/amigo/term_details?term=GO:0008169
cellular response to sucrose starvation	Gene Ontology	GO:0043617	1	22	0,052057896	0,103874379	comp7844_c0_seq1	http://amigo.geneontology.org/cgi-bin/amigo/term_details?term=GO:0043617
divalent inorganic anion homeostasis	Gene Ontology	GO:0072505	1	22	0,052057896	0,103874379	comp51778_c0_seq1	http://amigo.geneontology.org/cgi-bin/amigo/term_details?term=GO:0072505
regulation of nucleus size	Gene Ontology	GO:0097298	1	22	0,052057896	0,103874379	comp31171_c0_seq1	http://amigo.geneontology.org/cgi-bin/amigo/term_details?term=GO:0097298
peptidyl-diphthamide metabolic process	Gene Ontology	GO:0017182	1	22	0,052057896	0,103874379	comp15997_c0_seq1	http://amigo.geneontology.org/cgi-bin/amigo/term_details?term=GO:0017182
peptidyl-diphthamide biosynthetic process from peptidyl-histidine	Gene Ontology	GO:0017183	1	22	0,052057896	0,103874379	comp15997_c0_seq1	http://amigo.geneontology.org/cgi-bin/amigo/term_details?term=GO:0017183
sulfate ion homeostasis	Gene Ontology	GO:0055063	1	22	0,052057896	0,103874379	comp51778_c0_seq1	http://amigo.geneontology.org/cgi-bin/amigo/term_details?term=GO:0055063
regulation of nitrogen utilization	Gene Ontology	GO:0006808	1	22	0,052057896	0,103874379	comp16687_c0_seq1	http://amigo.geneontology.org/cgi-bin/amigo/term_details?term=GO:0006808
peptidyl-histidine modification	Gene Ontology	GO:0018202	1	22	0,052057896	0,103874379	comp15997_c0_seq1	http://amigo.geneontology.org/cgi-bin/amigo/term_details?term=GO:0018202
purine nucleoside triphosphate biosynthetic process	Gene Ontology	GO:0009145	2	157	0,053116402	0,104884969	comp57243_c0_seq1|comp94857_c0_seq1	http://amigo.geneontology.org/cgi-bin/amigo/term_details?term=GO:0009145
purine ribonucleoside triphosphate biosynthetic process	Gene Ontology	GO:0009206	2	157	0,053116402	0,104884969	comp57243_c0_seq1|comp94857_c0_seq1	http://amigo.geneontology.org/cgi-bin/amigo/term_details?term=GO:0009206
developmental growth involved in morphogenesis	Gene Ontology	GO:0060560	6	1149	0,053686194	0,104884969	comp84031_c0_seq1|comp55956_c0_seq1|comp7471_c0_seq1|comp37124_c0_seq1|comp55583_c0_seq1|comp1727_c0_seq1	http://amigo.geneontology.org/cgi-bin/amigo/term_details?term=GO:0060560
cytoplasmic mRNA processing body	Gene Ontology	GO:0000932	3	362	0,053851046	0,104884969	comp65999_c0_seq1|comp31134_c0_seq1|comp9529_c0_seq1	http://amigo.geneontology.org/cgi-bin/amigo/term_details?term=GO:0000932
trialkylsulfonium hydrolase activity	Gene Ontology	GO:0016802	1	23	0,054259092	0,104884969	comp84349_c0_seq1	http://amigo.geneontology.org/cgi-bin/amigo/term_details?term=GO:0016802
pyrimidine nucleotide-sugar transmembrane transport	Gene Ontology	GO:0090481	1	23	0,054259092	0,104884969	comp29965_c0_seq1	http://amigo.geneontology.org/cgi-bin/amigo/term_details?term=GO:0090481
nuclear lamina	Gene Ontology	GO:0005652	1	23	0,054259092	0,104884969	comp31171_c0_seq1	http://amigo.geneontology.org/cgi-bin/amigo/term_details?term=GO:0005652
adenosylhomocysteinase activity	Gene Ontology	GO:0004013	1	23	0,054259092	0,104884969	comp84349_c0_seq1	http://amigo.geneontology.org/cgi-bin/amigo/term_details?term=GO:0004013
ribosomal large subunit biogenesis	Gene Ontology	GO:0042273	2	159	0,054303628	0,104884969	comp57647_c0_seq1|comp6997_c0_seq1	http://amigo.geneontology.org/cgi-bin/amigo/term_details?term=GO:0042273
response to external stimulus	Gene Ontology	GO:0009605	18	5133	0,054891036	0,105329709	comp31466_c0_seq1|comp75091_c0_seq1|comp57923_c0_seq1|comp10860_c0_seq1|comp31709_c0_seq1|comp25457_c0_seq1|comp56792_c0_seq1|comp94857_c0_seq1|comp51778_c0_seq1|comp51386_c0_seq1|comp82461_c0_seq1|comp55583_c0_seq1|comp57243_c0_seq1|comp68814_c0_seq1|comp1727_c0_seq1|comp7844_c0_seq1|comp75090_c0_seq1|comp5507_c0_seq1	http://amigo.geneontology.org/cgi-bin/amigo/term_details?term=GO:0009605
cellular component disassembly	Gene Ontology	GO:0022411	3	365	0,054922031	0,105329709	comp31466_c0_seq1|comp1727_c0_seq1|comp55583_c0_seq1	http://amigo.geneontology.org/cgi-bin/amigo/term_details?term=GO:0022411
ligase activity, forming carbon-nitrogen bonds	Gene Ontology	GO:0016879	3	366	0,055281289	0,105645391	comp7335_c0_seq1|comp7844_c0_seq1|comp5930_c0_seq1	http://amigo.geneontology.org/cgi-bin/amigo/term_details?term=GO:0016879
defense response to bacterium	Gene Ontology	GO:0042742	7	1455	0,055486625	0,105665737	comp31466_c0_seq1|comp25457_c0_seq1|comp94857_c0_seq1|comp51386_c0_seq1|comp55583_c0_seq1|comp1727_c0_seq1|comp5507_c0_seq1	http://amigo.geneontology.org/cgi-bin/amigo/term_details?term=GO:0042742
hydrogen transport	Gene Ontology	GO:0006818	3	370	0,056729597	0,106731048	comp57243_c0_seq1|comp94857_c0_seq1|comp56372_c0_seq1	http://amigo.geneontology.org/cgi-bin/amigo/term_details?term=GO:0006818
proton transport	Gene Ontology	GO:0015992	3	370	0,056729597	0,106731048	comp57243_c0_seq1|comp94857_c0_seq1|comp56372_c0_seq1	http://amigo.geneontology.org/cgi-bin/amigo/term_details?term=GO:0015992
cell development	Gene Ontology	GO:0048468	6	1166	0,056813672	0,106731048	comp84031_c0_seq1|comp7471_c0_seq1|comp37124_c0_seq1|comp55583_c0_seq1|comp1727_c0_seq1|comp65999_c0_seq1	http://amigo.geneontology.org/cgi-bin/amigo/term_details?term=GO:0048468
response to endogenous stimulus	Gene Ontology	GO:0009719	21	6238	0,056832647	0,106731048	comp50412_c0_seq1|comp74646_c0_seq1|comp7541_c0_seq1|comp57923_c0_seq1|comp32058_c0_seq1|comp31466_c0_seq1|comp25457_c0_seq1|comp62505_c0_seq1|comp7471_c0_seq1|comp8346_c0_seq1|comp94857_c0_seq1|comp81459_c0_seq1|comp51386_c0_seq1|comp56176_c0_seq1|comp55583_c0_seq1|comp95251_c0_seq1|comp29016_c0_seq1|comp6921_c0_seq1|comp1727_c0_seq1|comp31325_c0_seq1|comp65999_c0_seq1	http://amigo.geneontology.org/cgi-bin/amigo/term_details?term=GO:0009719
oxidation-reduction process	Gene Ontology	GO:0055114	17	4805	0,057214152	0,107077001	comp31466_c0_seq1|comp74646_c0_seq1|comp75091_c0_seq1|comp84324_c0_seq1|comp19510_c0_seq1|comp28292_c0_seq1|comp82688_c0_seq1|comp75757_c0_seq1|comp16687_c0_seq1|comp56845_c0_seq1|comp85635_c0_seq1|comp74751_c0_seq1|comp26932_c0_seq1|comp33358_c0_seq1|comp88320_c0_seq1|comp53145_c0_seq1|comp75090_c0_seq1	http://amigo.geneontology.org/cgi-bin/amigo/term_details?term=GO:0055114
cellular lipid catabolic process	Gene Ontology	GO:0044242	3	373	0,057827613	0,107290032	comp97992_c0_seq1|comp75757_c0_seq1|comp88320_c0_seq1	http://amigo.geneontology.org/cgi-bin/amigo/term_details?term=GO:0044242
intracellular organelle part	Gene Ontology	GO:0044446	60	21440	0,057835425	0,107290032	comp56372_c0_seq1|comp5930_c0_seq1|comp9529_c0_seq1|comp78018_c0_seq1|comp75757_c0_seq1|comp74646_c0_seq1|comp55643_c0_seq1|comp84349_c0_seq1|comp55583_c0_seq1|comp57243_c0_seq1|comp34164_c0_seq1|comp57987_c0_seq1|comp31815_c0_seq1|comp30741_c0_seq1|comp96634_c0_seq1|comp19510_c0_seq1|comp57647_c0_seq1|comp18221_c0_seq1|comp7541_c0_seq1|comp4710_c0_seq1|comp56845_c0_seq1|comp28292_c0_seq1|comp799…	http://amigo.geneontology.org/cgi-bin/amigo/term_details?term=GO:0044446
cell recognition	Gene Ontology	GO:0008037	2	165	0,057921028	0,107290032	comp27652_c0_seq1|comp50_c0_seq1	http://amigo.geneontology.org/cgi-bin/amigo/term_details?term=GO:0008037
fructose-bisphosphate aldolase activity	Gene Ontology	GO:0004332	1	25	0,058646245	0,107532373	comp82241_c0_seq1	http://amigo.geneontology.org/cgi-bin/amigo/term_details?term=GO:0004332
citrate metabolic process	Gene Ontology	GO:0006101	1	25	0,058646245	0,107532373	comp74646_c0_seq1	http://amigo.geneontology.org/cgi-bin/amigo/term_details?term=GO:0006101
hypotonic response	Gene Ontology	GO:0006971	1	25	0,058646245	0,107532373	comp82461_c0_seq1	http://amigo.geneontology.org/cgi-bin/amigo/term_details?term=GO:0006971
glutamine metabolic process	Gene Ontology	GO:0006541	2	167	0,059145035	0,108081801	comp7844_c0_seq1|comp2726_c0_seq1	http://amigo.geneontology.org/cgi-bin/amigo/term_details?term=GO:0006541
organelle part	Gene Ontology	GO:0044422	60	21496	0,060424042	0,110048529	comp56372_c0_seq1|comp5930_c0_seq1|comp9529_c0_seq1|comp78018_c0_seq1|comp75757_c0_seq1|comp74646_c0_seq1|comp55643_c0_seq1|comp84349_c0_seq1|comp55583_c0_seq1|comp57243_c0_seq1|comp34164_c0_seq1|comp57987_c0_seq1|comp31815_c0_seq1|comp30741_c0_seq1|comp96634_c0_seq1|comp19510_c0_seq1|comp57647_c0_seq1|comp18221_c0_seq1|comp7541_c0_seq1|comp4710_c0_seq1|comp56845_c0_seq1|comp28292_c0_seq1|comp799…	http://amigo.geneontology.org/cgi-bin/amigo/term_details?term=GO:0044422
establishment or maintenance of transmembrane electrochemical gradient	Gene Ontology	GO:0010248	1	26	0,060832224	0,110053327	comp56372_c0_seq1	http://amigo.geneontology.org/cgi-bin/amigo/term_details?term=GO:0010248
ATPase activator activity	Gene Ontology	GO:0001671	1	26	0,060832224	0,110053327	comp26712_c0_seq1	http://amigo.geneontology.org/cgi-bin/amigo/term_details?term=GO:0001671
cellular metal ion homeostasis	Gene Ontology	GO:0006875	3	382	0,06118174	0,11031792	comp57243_c0_seq1|comp80125_c0_seq1|comp4710_c0_seq1	http://amigo.geneontology.org/cgi-bin/amigo/term_details?term=GO:0006875
alpha-amino acid catabolic process	Gene Ontology	GO:1901606	2	171	0,061619702	0,110739711	comp28292_c0_seq1|comp78637_c0_seq1	http://amigo.geneontology.org/cgi-bin/amigo/term_details?term=GO:1901606
response to oxygen-containing compound	Gene Ontology	GO:1901700	20	5941	0,062228257	0,111464287	comp50412_c0_seq1|comp56372_c0_seq1|comp1727_c0_seq1|comp57923_c0_seq1|comp31466_c0_seq1|comp25457_c0_seq1|comp31709_c0_seq1|comp65999_c0_seq1|comp74646_c0_seq1|comp6983_c0_seq1|comp32058_c0_seq1|comp51386_c0_seq1|comp26932_c0_seq1|comp55583_c0_seq1|comp58003_c0_seq1|comp29016_c0_seq1|comp6921_c0_seq1|comp7844_c0_seq1|comp31325_c0_seq1|comp56340_c0_seq1	http://amigo.geneontology.org/cgi-bin/amigo/term_details?term=GO:1901700
response to extracellular stimulus	Gene Ontology	GO:0009991	5	907	0,062525942	0,111629093	comp57243_c0_seq1|comp51778_c0_seq1|comp82461_c0_seq1|comp7844_c0_seq1|comp56792_c0_seq1	http://amigo.geneontology.org/cgi-bin/amigo/term_details?term=GO:0009991
nitrogen utilization	Gene Ontology	GO:0019740	1	27	0,063013155	0,111763639	comp16687_c0_seq1	http://amigo.geneontology.org/cgi-bin/amigo/term_details?term=GO:0019740
rRNA methylation	Gene Ontology	GO:0031167	1	27	0,063013155	0,111763639	comp6997_c0_seq1	http://amigo.geneontology.org/cgi-bin/amigo/term_details?term=GO:0031167
cell projection	Gene Ontology	GO:0042995	2	174	0,063498603	0,1122578	comp1727_c0_seq1|comp55583_c0_seq1	http://amigo.geneontology.org/cgi-bin/amigo/term_details?term=GO:0042995
response to light stimulus	Gene Ontology	GO:0009416	12	3139	0,06468445	0,113536736	comp7844_c0_seq1|comp57923_c0_seq1|comp31709_c0_seq1|comp81459_c0_seq1|comp7471_c0_seq1|comp6983_c0_seq1|comp51778_c0_seq1|comp51386_c0_seq1|comp74939_c0_seq1|comp28292_c0_seq1|comp33358_c0_seq1|comp19510_c0_seq1	http://amigo.geneontology.org/cgi-bin/amigo/term_details?term=GO:0009416
pyridoxal phosphate metabolic process	Gene Ontology	GO:0042822	1	28	0,065189049	0,113536736	comp6983_c0_seq1	http://amigo.geneontology.org/cgi-bin/amigo/term_details?term=GO:0042822
tripeptide transporter activity	Gene Ontology	GO:0042937	1	28	0,065189049	0,113536736	comp25457_c0_seq1	http://amigo.geneontology.org/cgi-bin/amigo/term_details?term=GO:0042937
pyridoxal phosphate biosynthetic process	Gene Ontology	GO:0042823	1	28	0,065189049	0,113536736	comp6983_c0_seq1	http://amigo.geneontology.org/cgi-bin/amigo/term_details?term=GO:0042823
ribosome assembly	Gene Ontology	GO:0042255	2	179	0,06667266	0,113536736	comp57647_c0_seq1|comp1707_c0_seq1	http://amigo.geneontology.org/cgi-bin/amigo/term_details?term=GO:0042255
microtubule cytoskeleton organization	Gene Ontology	GO:0000226	3	397	0,066969108	0,113536736	comp1727_c0_seq1|comp55583_c0_seq1|comp31134_c0_seq1	http://amigo.geneontology.org/cgi-bin/amigo/term_details?term=GO:0000226
ethanolamine-containing compound metabolic process	Gene Ontology	GO:0042439	1	29	0,067359917	0,113536736	comp29768_c0_seq1	http://amigo.geneontology.org/cgi-bin/amigo/term_details?term=GO:0042439
peptidyl-asparagine modification	Gene Ontology	GO:0018196	1	29	0,067359917	0,113536736	comp55956_c0_seq1	http://amigo.geneontology.org/cgi-bin/amigo/term_details?term=GO:0018196
protein complex scaffold	Gene Ontology	GO:0032947	1	29	0,067359917	0,113536736	comp6921_c0_seq1	http://amigo.geneontology.org/cgi-bin/amigo/term_details?term=GO:0032947
asparagine metabolic process	Gene Ontology	GO:0006528	1	29	0,067359917	0,113536736	comp7844_c0_seq1	http://amigo.geneontology.org/cgi-bin/amigo/term_details?term=GO:0006528
protein N-linked glycosylation via asparagine	Gene Ontology	GO:0018279	1	29	0,067359917	0,113536736	comp55956_c0_seq1	http://amigo.geneontology.org/cgi-bin/amigo/term_details?term=GO:0018279
cellular manganese ion homeostasis	Gene Ontology	GO:0030026	1	29	0,067359917	0,113536736	comp4710_c0_seq1	http://amigo.geneontology.org/cgi-bin/amigo/term_details?term=GO:0030026
linoleate 9S-lipoxygenase activity	Gene Ontology	GO:1990136	1	29	0,067359917	0,113536736	comp31466_c0_seq1	http://amigo.geneontology.org/cgi-bin/amigo/term_details?term=GO:1990136
purine nucleotide transport	Gene Ontology	GO:0015865	1	29	0,067359917	0,113536736	comp78018_c0_seq1	http://amigo.geneontology.org/cgi-bin/amigo/term_details?term=GO:0015865
dolichyl-diphosphooligosaccharide-protein glycotransferase activity	Gene Ontology	GO:0004579	1	29	0,067359917	0,113536736	comp55956_c0_seq1	http://amigo.geneontology.org/cgi-bin/amigo/term_details?term=GO:0004579
purine ribonucleoside metabolic process	Gene Ontology	GO:0046128	5	929	0,067738995	0,113822196	comp57243_c0_seq1|comp94857_c0_seq1|comp84349_c0_seq1|comp82241_c0_seq1|comp53145_c0_seq1	http://amigo.geneontology.org/cgi-bin/amigo/term_details?term=GO:0046128
anthocyanin-containing compound metabolic process	Gene Ontology	GO:0046283	2	181	0,067956873	0,113835864	comp17765_c0_seq1|comp60984_c0_seq1	http://amigo.geneontology.org/cgi-bin/amigo/term_details?term=GO:0046283
vesicle docking involved in exocytosis	Gene Ontology	GO:0006904	2	182	0,068602054	0,114563029	comp27652_c0_seq1|comp50_c0_seq1	http://amigo.geneontology.org/cgi-bin/amigo/term_details?term=GO:0006904
pyridoxal phosphate binding	Gene Ontology	GO:0030170	3	402	0,068952034	0,114693986	comp29768_c0_seq1|comp26932_c0_seq1|comp84031_c0_seq1	http://amigo.geneontology.org/cgi-bin/amigo/term_details?term=GO:0030170
cytoplasmic ribonucleoprotein granule	Gene Ontology	GO:0036464	3	403	0,069351805	0,114693986	comp65999_c0_seq1|comp31134_c0_seq1|comp9529_c0_seq1	http://amigo.geneontology.org/cgi-bin/amigo/term_details?term=GO:0036464
ribonucleoprotein granule	Gene Ontology	GO:0035770	3	403	0,069351805	0,114693986	comp65999_c0_seq1|comp31134_c0_seq1|comp9529_c0_seq1	http://amigo.geneontology.org/cgi-bin/amigo/term_details?term=GO:0035770
3-hydroxybutyryl-CoA epimerase activity	Gene Ontology	GO:0008692	1	30	0,069525771	0,114693986	comp75757_c0_seq1	http://amigo.geneontology.org/cgi-bin/amigo/term_details?term=GO:0008692
stomatal closure	Gene Ontology	GO:0090332	2	185	0,07054974	0,116030512	comp1727_c0_seq1|comp55583_c0_seq1	http://amigo.geneontology.org/cgi-bin/amigo/term_details?term=GO:0090332
purine nucleoside metabolic process	Gene Ontology	GO:0042278	5	942	0,07092998	0,116140594	comp57243_c0_seq1|comp94857_c0_seq1|comp84349_c0_seq1|comp82241_c0_seq1|comp53145_c0_seq1	http://amigo.geneontology.org/cgi-bin/amigo/term_details?term=GO:0042278
cellular response to nitric oxide	Gene Ontology	GO:0071732	1	31	0,071686622	0,116140594	comp31325_c0_seq1	http://amigo.geneontology.org/cgi-bin/amigo/term_details?term=GO:0071732
pyrimidine-containing compound catabolic process	Gene Ontology	GO:0072529	1	31	0,071686622	0,116140594	comp56792_c0_seq1	http://amigo.geneontology.org/cgi-bin/amigo/term_details?term=GO:0072529
cysteine synthase activity	Gene Ontology	GO:0004124	1	31	0,071686622	0,116140594	comp84031_c0_seq1	http://amigo.geneontology.org/cgi-bin/amigo/term_details?term=GO:0004124
production of siRNA involved in chromatin silencing by small RNA	Gene Ontology	GO:0070919	1	31	0,071686622	0,116140594	comp68814_c0_seq1	http://amigo.geneontology.org/cgi-bin/amigo/term_details?term=GO:0070919
root hair cell differentiation	Gene Ontology	GO:0048765	3	414	0,073818567	0,117477016	comp7471_c0_seq1|comp1727_c0_seq1|comp55583_c0_seq1	http://amigo.geneontology.org/cgi-bin/amigo/term_details?term=GO:0048765
cell maturation	Gene Ontology	GO:0048469	3	414	0,073818567	0,117477016	comp7471_c0_seq1|comp1727_c0_seq1|comp55583_c0_seq1	http://amigo.geneontology.org/cgi-bin/amigo/term_details?term=GO:0048469
trichoblast maturation	Gene Ontology	GO:0048764	3	414	0,073818567	0,117477016	comp7471_c0_seq1|comp1727_c0_seq1|comp55583_c0_seq1	http://amigo.geneontology.org/cgi-bin/amigo/term_details?term=GO:0048764
spermidine biosynthetic process	Gene Ontology	GO:0008295	1	32	0,073842482	0,117477016	comp78637_c0_seq1	http://amigo.geneontology.org/cgi-bin/amigo/term_details?term=GO:0008295
vacuolar membrane	Gene Ontology	GO:0005774	14	3908	0,073844324	0,117477016	comp56372_c0_seq1|comp84349_c0_seq1|comp84031_c0_seq1|comp55956_c0_seq1|comp81459_c0_seq1|comp7541_c0_seq1|comp74646_c0_seq1|comp4710_c0_seq1|comp30741_c0_seq1|comp33200_c0_seq1|comp55583_c0_seq1|comp57243_c0_seq1|comp1727_c0_seq1|comp31815_c0_seq1	http://amigo.geneontology.org/cgi-bin/amigo/term_details?term=GO:0005774
oxidoreductase activity, acting on the CH-OH group of donors, NAD or NADP as acceptor	Gene Ontology	GO:0016616	4	673	0,073903468	0,117477016	comp75757_c0_seq1|comp75091_c0_seq1|comp75090_c0_seq1|comp56845_c0_seq1	http://amigo.geneontology.org/cgi-bin/amigo/term_details?term=GO:0016616
cellular biogenic amine metabolic process	Gene Ontology	GO:0006576	2	192	0,075163553	0,117477016	comp29768_c0_seq1|comp78637_c0_seq1	http://amigo.geneontology.org/cgi-bin/amigo/term_details?term=GO:0006576
growth	Gene Ontology	GO:0040007	10	2545	0,075713679	0,117477016	comp31466_c0_seq1|comp7471_c0_seq1|comp31134_c0_seq1|comp55956_c0_seq1|comp4603_c0_seq1|comp37124_c0_seq1|comp55583_c0_seq1|comp65999_c0_seq1|comp1727_c0_seq1|comp84031_c0_seq1	http://amigo.geneontology.org/cgi-bin/amigo/term_details?term=GO:0040007
response to radiation	Gene Ontology	GO:0009314	12	3227	0,075870024	0,117477016	comp7844_c0_seq1|comp57923_c0_seq1|comp31709_c0_seq1|comp81459_c0_seq1|comp7471_c0_seq1|comp6983_c0_seq1|comp51778_c0_seq1|comp51386_c0_seq1|comp74939_c0_seq1|comp28292_c0_seq1|comp33358_c0_seq1|comp19510_c0_seq1	http://amigo.geneontology.org/cgi-bin/amigo/term_details?term=GO:0009314
regulation of intracellular mRNA localization	Gene Ontology	GO:1904580	1	33	0,075993363	0,117477016	comp65999_c0_seq1	http://amigo.geneontology.org/cgi-bin/amigo/term_details?term=GO:1904580
ATP metabolic process	Gene Ontology	GO:0046034	4	680	0,076091191	0,117477016	comp57243_c0_seq1|comp94857_c0_seq1|comp82241_c0_seq1|comp53145_c0_seq1	http://amigo.geneontology.org/cgi-bin/amigo/term_details?term=GO:0046034
cation homeostasis	Gene Ontology	GO:0055080	4	680	0,076091191	0,117477016	comp57243_c0_seq1|comp80125_c0_seq1|comp33200_c0_seq1|comp4710_c0_seq1	http://amigo.geneontology.org/cgi-bin/amigo/term_details?term=GO:0055080
vacuolar part	Gene Ontology	GO:0044437	14	3941	0,077831336	0,117477016	comp56372_c0_seq1|comp84349_c0_seq1|comp84031_c0_seq1|comp55956_c0_seq1|comp81459_c0_seq1|comp7541_c0_seq1|comp74646_c0_seq1|comp4710_c0_seq1|comp30741_c0_seq1|comp33200_c0_seq1|comp55583_c0_seq1|comp57243_c0_seq1|comp1727_c0_seq1|comp31815_c0_seq1	http://amigo.geneontology.org/cgi-bin/amigo/term_details?term=GO:0044437
L-methionine salvage	Gene Ontology	GO:0071267	1	34	0,078139275	0,117477016	comp31325_c0_seq1	http://amigo.geneontology.org/cgi-bin/amigo/term_details?term=GO:0071267
putrescine biosynthetic process	Gene Ontology	GO:0009446	1	34	0,078139275	0,117477016	comp78637_c0_seq1	http://amigo.geneontology.org/cgi-bin/amigo/term_details?term=GO:0009446
L-methionine biosynthetic process from methylthioadenosine	Gene Ontology	GO:0019509	1	34	0,078139275	0,117477016	comp31325_c0_seq1	http://amigo.geneontology.org/cgi-bin/amigo/term_details?term=GO:0019509
putrescine metabolic process	Gene Ontology	GO:0009445	1	34	0,078139275	0,117477016	comp78637_c0_seq1	http://amigo.geneontology.org/cgi-bin/amigo/term_details?term=GO:0009445
putrescine biosynthetic process from arginine	Gene Ontology	GO:0033388	1	34	0,078139275	0,117477016	comp78637_c0_seq1	http://amigo.geneontology.org/cgi-bin/amigo/term_details?term=GO:0033388
amino acid salvage	Gene Ontology	GO:0043102	1	34	0,078139275	0,117477016	comp31325_c0_seq1	http://amigo.geneontology.org/cgi-bin/amigo/term_details?term=GO:0043102
vacuolar proton-transporting V-type ATPase complex assembly	Gene Ontology	GO:0070072	1	34	0,078139275	0,117477016	comp57243_c0_seq1	http://amigo.geneontology.org/cgi-bin/amigo/term_details?term=GO:0070072
sequestering of zinc ion	Gene Ontology	GO:0032119	1	34	0,078139275	0,117477016	comp57243_c0_seq1	http://amigo.geneontology.org/cgi-bin/amigo/term_details?term=GO:0032119
proton-transporting V-type ATPase complex assembly	Gene Ontology	GO:0070070	1	34	0,078139275	0,117477016	comp57243_c0_seq1	http://amigo.geneontology.org/cgi-bin/amigo/term_details?term=GO:0070070
phosphorylase activity	Gene Ontology	GO:0004645	1	34	0,078139275	0,117477016	comp26932_c0_seq1	http://amigo.geneontology.org/cgi-bin/amigo/term_details?term=GO:0004645
racemase and epimerase activity, acting on hydroxy acids and derivatives	Gene Ontology	GO:0016856	1	34	0,078139275	0,117477016	comp75757_c0_seq1	http://amigo.geneontology.org/cgi-bin/amigo/term_details?term=GO:0016856
glyoxylate cycle	Gene Ontology	GO:0006097	1	34	0,078139275	0,117477016	comp74646_c0_seq1	http://amigo.geneontology.org/cgi-bin/amigo/term_details?term=GO:0006097
cell fate determination	Gene Ontology	GO:0001709	1	34	0,078139275	0,117477016	comp58972_c0_seq1	http://amigo.geneontology.org/cgi-bin/amigo/term_details?term=GO:0001709
cellular amine metabolic process	Gene Ontology	GO:0044106	2	199	0,079870804	0,118156621	comp29768_c0_seq1|comp78637_c0_seq1	http://amigo.geneontology.org/cgi-bin/amigo/term_details?term=GO:0044106
arginine catabolic process	Gene Ontology	GO:0006527	1	35	0,08028023	0,118156621	comp78637_c0_seq1	http://amigo.geneontology.org/cgi-bin/amigo/term_details?term=GO:0006527
ADP transmembrane transporter activity	Gene Ontology	GO:0015217	1	35	0,08028023	0,118156621	comp78018_c0_seq1	http://amigo.geneontology.org/cgi-bin/amigo/term_details?term=GO:0015217
response to nitric oxide	Gene Ontology	GO:0071731	1	35	0,08028023	0,118156621	comp31325_c0_seq1	http://amigo.geneontology.org/cgi-bin/amigo/term_details?term=GO:0071731
sequestering of metal ion	Gene Ontology	GO:0051238	1	35	0,08028023	0,118156621	comp57243_c0_seq1	http://amigo.geneontology.org/cgi-bin/amigo/term_details?term=GO:0051238
tripeptide transport	Gene Ontology	GO:0042939	1	35	0,08028023	0,118156621	comp25457_c0_seq1	http://amigo.geneontology.org/cgi-bin/amigo/term_details?term=GO:0042939
response to acid chemical	Gene Ontology	GO:0001101	16	4677	0,080466336	0,118156621	comp50412_c0_seq1|comp56372_c0_seq1|comp31466_c0_seq1|comp25457_c0_seq1|comp31709_c0_seq1|comp65999_c0_seq1|comp74646_c0_seq1|comp32058_c0_seq1|comp51386_c0_seq1|comp26932_c0_seq1|comp55583_c0_seq1|comp58003_c0_seq1|comp29016_c0_seq1|comp6921_c0_seq1|comp1727_c0_seq1|comp56340_c0_seq1	http://amigo.geneontology.org/cgi-bin/amigo/term_details?term=GO:0001101
trichoblast differentiation	Gene Ontology	GO:0010054	3	430	0,080538064	0,118156621	comp7471_c0_seq1|comp1727_c0_seq1|comp55583_c0_seq1	http://amigo.geneontology.org/cgi-bin/amigo/term_details?term=GO:0010054
ribonucleoside triphosphate biosynthetic process	Gene Ontology	GO:0009201	2	200	0,080550651	0,118156621	comp57243_c0_seq1|comp94857_c0_seq1	http://amigo.geneontology.org/cgi-bin/amigo/term_details?term=GO:0009201
nucleobase-containing compound transmembrane transporter activity	Gene Ontology	GO:0015932	2	202	0,081915761	0,118964035	comp78018_c0_seq1|comp29965_c0_seq1	http://amigo.geneontology.org/cgi-bin/amigo/term_details?term=GO:0015932
S-adenosylhomocysteine metabolic process	Gene Ontology	GO:0046498	1	36	0,08241624	0,118964035	comp84349_c0_seq1	http://amigo.geneontology.org/cgi-bin/amigo/term_details?term=GO:0046498
pyrimidine-containing compound transmembrane transport	Gene Ontology	GO:0072531	1	36	0,08241624	0,118964035	comp29965_c0_seq1	http://amigo.geneontology.org/cgi-bin/amigo/term_details?term=GO:0072531
U6 snRNP	Gene Ontology	GO:0005688	1	36	0,08241624	0,118964035	comp9529_c0_seq1	http://amigo.geneontology.org/cgi-bin/amigo/term_details?term=GO:0005688
commitment complex	Gene Ontology	GO:0000243	1	36	0,08241624	0,118964035	comp5507_c0_seq1	http://amigo.geneontology.org/cgi-bin/amigo/term_details?term=GO:0000243
S-adenosylmethionine cycle	Gene Ontology	GO:0033353	1	36	0,08241624	0,118964035	comp84349_c0_seq1	http://amigo.geneontology.org/cgi-bin/amigo/term_details?term=GO:0033353
purine ribonucleoside triphosphate metabolic process	Gene Ontology	GO:0009205	4	702	0,083176954	0,119743623	comp57243_c0_seq1|comp94857_c0_seq1|comp82241_c0_seq1|comp53145_c0_seq1	http://amigo.geneontology.org/cgi-bin/amigo/term_details?term=GO:0009205
cation-transporting ATPase activity	Gene Ontology	GO:0019829	3	437	0,083558699	0,119809647	comp57243_c0_seq1|comp4710_c0_seq1|comp57713_c0_seq1	http://amigo.geneontology.org/cgi-bin/amigo/term_details?term=GO:0019829
aspartate family amino acid biosynthetic process	Gene Ontology	GO:0009067	2	205	0,083976789	0,119809647	comp7844_c0_seq1|comp31325_c0_seq1	http://amigo.geneontology.org/cgi-bin/amigo/term_details?term=GO:0009067
purine nucleoside triphosphate metabolic process	Gene Ontology	GO:0009144	4	706	0,084499125	0,119809647	comp57243_c0_seq1|comp94857_c0_seq1|comp82241_c0_seq1|comp53145_c0_seq1	http://amigo.geneontology.org/cgi-bin/amigo/term_details?term=GO:0009144
protein phosphatase type 1 complex	Gene Ontology	GO:0000164	1	37	0,084547316	0,119809647	comp28637_c0_seq1	http://amigo.geneontology.org/cgi-bin/amigo/term_details?term=GO:0000164
spermidine metabolic process	Gene Ontology	GO:0008216	1	37	0,084547316	0,119809647	comp78637_c0_seq1	http://amigo.geneontology.org/cgi-bin/amigo/term_details?term=GO:0008216
oligosaccharyltransferase complex	Gene Ontology	GO:0008250	1	37	0,084547316	0,119809647	comp55956_c0_seq1	http://amigo.geneontology.org/cgi-bin/amigo/term_details?term=GO:0008250
nucleoside triphosphate biosynthetic process	Gene Ontology	GO:0009142	2	207	0,085359578	0,120645677	comp57243_c0_seq1|comp94857_c0_seq1	http://amigo.geneontology.org/cgi-bin/amigo/term_details?term=GO:0009142
unidimensional cell growth	Gene Ontology	GO:0009826	5	1000	0,08615528	0,121086232	comp1727_c0_seq1|comp84031_c0_seq1|comp37124_c0_seq1|comp55583_c0_seq1|comp55956_c0_seq1	http://amigo.geneontology.org/cgi-bin/amigo/term_details?term=GO:0009826
auxin:proton symporter activity	Gene Ontology	GO:0009672	1	38	0,08667347	0,121086232	comp95251_c0_seq1	http://amigo.geneontology.org/cgi-bin/amigo/term_details?term=GO:0009672
glycoside catabolic process	Gene Ontology	GO:0016139	1	38	0,08667347	0,121086232	comp97992_c0_seq1	http://amigo.geneontology.org/cgi-bin/amigo/term_details?term=GO:0016139
hydrogen ion transmembrane transporter activity	Gene Ontology	GO:0015078	3	445	0,087069702	0,121086232	comp57243_c0_seq1|comp94857_c0_seq1|comp53145_c0_seq1	http://amigo.geneontology.org/cgi-bin/amigo/term_details?term=GO:0015078
oligopeptide transport	Gene Ontology	GO:0006857	2	210	0,087446682	0,121086232	comp25457_c0_seq1|comp32203_c0_seq1	http://amigo.geneontology.org/cgi-bin/amigo/term_details?term=GO:0006857
carbohydrate derivative transporter activity	Gene Ontology	GO:1901505	2	210	0,087446682	0,121086232	comp78018_c0_seq1|comp29965_c0_seq1	http://amigo.geneontology.org/cgi-bin/amigo/term_details?term=GO:1901505
peptide transport	Gene Ontology	GO:0015833	2	210	0,087446682	0,121086232	comp25457_c0_seq1|comp32203_c0_seq1	http://amigo.geneontology.org/cgi-bin/amigo/term_details?term=GO:0015833
cellular chemical homeostasis	Gene Ontology	GO:0055082	4	715	0,087511596	0,121086232	comp57243_c0_seq1|comp29016_c0_seq1|comp80125_c0_seq1|comp4710_c0_seq1	http://amigo.geneontology.org/cgi-bin/amigo/term_details?term=GO:0055082
xyloglucan:xyloglucosyl transferase activity	Gene Ontology	GO:0016762	1	39	0,088794712	0,121086232	comp53995_c0_seq1	http://amigo.geneontology.org/cgi-bin/amigo/term_details?term=GO:0016762
3-hydroxyacyl-CoA dehydrogenase activity	Gene Ontology	GO:0003857	1	39	0,088794712	0,121086232	comp75757_c0_seq1	http://amigo.geneontology.org/cgi-bin/amigo/term_details?term=GO:0003857
cellulose microfibril organization	Gene Ontology	GO:0010215	1	39	0,088794712	0,121086232	comp4603_c0_seq1	http://amigo.geneontology.org/cgi-bin/amigo/term_details?term=GO:0010215
intracellular mRNA localization	Gene Ontology	GO:0008298	1	39	0,088794712	0,121086232	comp65999_c0_seq1	http://amigo.geneontology.org/cgi-bin/amigo/term_details?term=GO:0008298
negative regulation of sequence-specific DNA binding transcription factor activity	Gene Ontology	GO:0043433	1	39	0,088794712	0,121086232	comp73153_c0_seq1	http://amigo.geneontology.org/cgi-bin/amigo/term_details?term=GO:0043433
manganese ion transport	Gene Ontology	GO:0006828	1	39	0,088794712	0,121086232	comp4710_c0_seq1	http://amigo.geneontology.org/cgi-bin/amigo/term_details?term=GO:0006828
lignin biosynthetic process	Gene Ontology	GO:0009809	2	214	0,090253121	0,122738658	comp75091_c0_seq1|comp75090_c0_seq1	http://amigo.geneontology.org/cgi-bin/amigo/term_details?term=GO:0009809
ATPase regulator activity	Gene Ontology	GO:0060590	1	40	0,090911054	0,122738658	comp26712_c0_seq1	http://amigo.geneontology.org/cgi-bin/amigo/term_details?term=GO:0060590
glyoxylate metabolic process	Gene Ontology	GO:0046487	1	40	0,090911054	0,122738658	comp74646_c0_seq1	http://amigo.geneontology.org/cgi-bin/amigo/term_details?term=GO:0046487
oligosaccharyl transferase activity	Gene Ontology	GO:0004576	1	40	0,090911054	0,122738658	comp55956_c0_seq1	http://amigo.geneontology.org/cgi-bin/amigo/term_details?term=GO:0004576
translation	Gene Ontology	GO:0006412	11	2990	0,091839487	0,123138799	comp5930_c0_seq1|comp57647_c0_seq1|comp78018_c0_seq1|comp7541_c0_seq1|comp78235_c0_seq1|comp4378_c0_seq1|comp1707_c0_seq1|comp24224_c0_seq1|comp82582_c0_seq1|comp29767_c0_seq1|comp31815_c0_seq1	http://amigo.geneontology.org/cgi-bin/amigo/term_details?term=GO:0006412
regulation of cytoskeleton organization	Gene Ontology	GO:0051493	2	217	0,092375275	0,123138799	comp1727_c0_seq1|comp55583_c0_seq1	http://amigo.geneontology.org/cgi-bin/amigo/term_details?term=GO:0051493
nucleolar ribonuclease P complex	Gene Ontology	GO:0005655	1	41	0,093022507	0,123138799	comp43680_c0_seq1	http://amigo.geneontology.org/cgi-bin/amigo/term_details?term=GO:0005655
amine-lyase activity	Gene Ontology	GO:0016843	1	41	0,093022507	0,123138799	comp6983_c0_seq1	http://amigo.geneontology.org/cgi-bin/amigo/term_details?term=GO:0016843
viral gene silencing in virus induced gene silencing	Gene Ontology	GO:0060145	1	41	0,093022507	0,123138799	comp68814_c0_seq1	http://amigo.geneontology.org/cgi-bin/amigo/term_details?term=GO:0060145
manganese ion homeostasis	Gene Ontology	GO:0055071	1	41	0,093022507	0,123138799	comp4710_c0_seq1	http://amigo.geneontology.org/cgi-bin/amigo/term_details?term=GO:0055071
multimeric ribonuclease P complex	Gene Ontology	GO:0030681	1	41	0,093022507	0,123138799	comp43680_c0_seq1	http://amigo.geneontology.org/cgi-bin/amigo/term_details?term=GO:0030681
ribonuclease P complex	Gene Ontology	GO:0030677	1	41	0,093022507	0,123138799	comp43680_c0_seq1	http://amigo.geneontology.org/cgi-bin/amigo/term_details?term=GO:0030677
pollen germination	Gene Ontology	GO:0009846	2	220	0,094511939	0,12335844	comp32954_c0_seq1|comp37124_c0_seq1	http://amigo.geneontology.org/cgi-bin/amigo/term_details?term=GO:0009846
endoribonuclease complex	Gene Ontology	GO:1902555	1	42	0,095129082	0,12335844	comp43680_c0_seq1	http://amigo.geneontology.org/cgi-bin/amigo/term_details?term=GO:1902555
pyrimidine nucleotide-sugar transport	Gene Ontology	GO:0015781	1	42	0,095129082	0,12335844	comp29965_c0_seq1	http://amigo.geneontology.org/cgi-bin/amigo/term_details?term=GO:0015781
proton-transporting ATP synthase complex, coupling factor F(o)	Gene Ontology	GO:0045263	1	42	0,095129082	0,12335844	comp94857_c0_seq1	http://amigo.geneontology.org/cgi-bin/amigo/term_details?term=GO:0045263
glycoside metabolic process	Gene Ontology	GO:0016137	1	42	0,095129082	0,12335844	comp97992_c0_seq1	http://amigo.geneontology.org/cgi-bin/amigo/term_details?term=GO:0016137
dicarboxylic acid catabolic process	Gene Ontology	GO:0043649	1	42	0,095129082	0,12335844	comp28292_c0_seq1	http://amigo.geneontology.org/cgi-bin/amigo/term_details?term=GO:0043649
ESCRT I complex	Gene Ontology	GO:0000813	1	42	0,095129082	0,12335844	comp33200_c0_seq1	http://amigo.geneontology.org/cgi-bin/amigo/term_details?term=GO:0000813
dodecenoyl-CoA delta-isomerase activity	Gene Ontology	GO:0004165	1	42	0,095129082	0,12335844	comp75757_c0_seq1	http://amigo.geneontology.org/cgi-bin/amigo/term_details?term=GO:0004165
peptide biosynthetic process	Gene Ontology	GO:0043043	11	3011	0,095234029	0,12335844	comp5930_c0_seq1|comp57647_c0_seq1|comp78018_c0_seq1|comp7541_c0_seq1|comp78235_c0_seq1|comp4378_c0_seq1|comp1707_c0_seq1|comp24224_c0_seq1|comp82582_c0_seq1|comp29767_c0_seq1|comp31815_c0_seq1	http://amigo.geneontology.org/cgi-bin/amigo/term_details?term=GO:0043043
intralumenal vesicle formation	Gene Ontology	GO:0070676	1	43	0,097230791	0,125346571	comp33200_c0_seq1	http://amigo.geneontology.org/cgi-bin/amigo/term_details?term=GO:0070676
ATP transmembrane transporter activity	Gene Ontology	GO:0005347	1	43	0,097230791	0,125346571	comp78018_c0_seq1	http://amigo.geneontology.org/cgi-bin/amigo/term_details?term=GO:0005347
ribonucleoside triphosphate metabolic process	Gene Ontology	GO:0009199	4	745	0,097922479	0,12565938	comp57243_c0_seq1|comp94857_c0_seq1|comp82241_c0_seq1|comp53145_c0_seq1	http://amigo.geneontology.org/cgi-bin/amigo/term_details?term=GO:0009199
ribosomal small subunit biogenesis	Gene Ontology	GO:0042274	2	225	0,098104475	0,12565938	comp1707_c0_seq1|comp9529_c0_seq1	http://amigo.geneontology.org/cgi-bin/amigo/term_details?term=GO:0042274
ribonucleoside metabolic process	Gene Ontology	GO:0009119	5	1042	0,098168021	0,12565938	comp57243_c0_seq1|comp94857_c0_seq1|comp84349_c0_seq1|comp82241_c0_seq1|comp53145_c0_seq1	http://amigo.geneontology.org/cgi-bin/amigo/term_details?term=GO:0009119
plant-type cell wall assembly	Gene Ontology	GO:0071668	1	44	0,099327645	0,12595549	comp4603_c0_seq1	http://amigo.geneontology.org/cgi-bin/amigo/term_details?term=GO:0071668
cell wall assembly	Gene Ontology	GO:0070726	1	44	0,099327645	0,12595549	comp4603_c0_seq1	http://amigo.geneontology.org/cgi-bin/amigo/term_details?term=GO:0070726
phosphatidylcholine-sterol O-acyltransferase activity	Gene Ontology	GO:0004607	1	44	0,099327645	0,12595549	comp5159_c0_seq1	http://amigo.geneontology.org/cgi-bin/amigo/term_details?term=GO:0004607
inorganic diphosphatase activity	Gene Ontology	GO:0004427	1	44	0,099327645	0,12595549	comp56372_c0_seq1	http://amigo.geneontology.org/cgi-bin/amigo/term_details?term=GO:0004427
fatty acid beta-oxidation	Gene Ontology	GO:0006635	2	229	0,101006	0,126323329	comp75757_c0_seq1|comp88320_c0_seq1	http://amigo.geneontology.org/cgi-bin/amigo/term_details?term=GO:0006635
fatty acid catabolic process	Gene Ontology	GO:0009062	2	229	0,101006	0,126323329	comp75757_c0_seq1|comp88320_c0_seq1	http://amigo.geneontology.org/cgi-bin/amigo/term_details?term=GO:0009062
calcium-dependent phospholipid binding	Gene Ontology	GO:0005544	1	45	0,101419654	0,126323329	comp58003_c0_seq1	http://amigo.geneontology.org/cgi-bin/amigo/term_details?term=GO:0005544
pyrimidine nucleotide-sugar transmembrane transporter activity	Gene Ontology	GO:0015165	1	45	0,101419654	0,126323329	comp29965_c0_seq1	http://amigo.geneontology.org/cgi-bin/amigo/term_details?term=GO:0015165
plasmodesma	Gene Ontology	GO:0009506	15	4480	0,101479734	0,126323329	comp1727_c0_seq1|comp55956_c0_seq1|comp81459_c0_seq1|comp7541_c0_seq1|comp75757_c0_seq1|comp7471_c0_seq1|comp37124_c0_seq1|comp4378_c0_seq1|comp84349_c0_seq1|comp55583_c0_seq1|comp29016_c0_seq1|comp32954_c0_seq1|comp24224_c0_seq1|comp30093_c0_seq1|comp1707_c0_seq1	http://amigo.geneontology.org/cgi-bin/amigo/term_details?term=GO:0009506
symplast	Gene Ontology	GO:0055044	15	4480	0,101479734	0,126323329	comp1727_c0_seq1|comp55956_c0_seq1|comp81459_c0_seq1|comp7541_c0_seq1|comp75757_c0_seq1|comp7471_c0_seq1|comp37124_c0_seq1|comp4378_c0_seq1|comp84349_c0_seq1|comp55583_c0_seq1|comp29016_c0_seq1|comp32954_c0_seq1|comp24224_c0_seq1|comp30093_c0_seq1|comp1707_c0_seq1	http://amigo.geneontology.org/cgi-bin/amigo/term_details?term=GO:0055044
cell junction	Gene Ontology	GO:0030054	15	4480	0,101479734	0,126323329	comp1727_c0_seq1|comp55956_c0_seq1|comp81459_c0_seq1|comp7541_c0_seq1|comp75757_c0_seq1|comp7471_c0_seq1|comp37124_c0_seq1|comp4378_c0_seq1|comp84349_c0_seq1|comp55583_c0_seq1|comp29016_c0_seq1|comp32954_c0_seq1|comp24224_c0_seq1|comp30093_c0_seq1|comp1707_c0_seq1	http://amigo.geneontology.org/cgi-bin/amigo/term_details?term=GO:0030054
cell-cell junction	Gene Ontology	GO:0005911	15	4480	0,101479734	0,126323329	comp1727_c0_seq1|comp55956_c0_seq1|comp81459_c0_seq1|comp7541_c0_seq1|comp75757_c0_seq1|comp7471_c0_seq1|comp37124_c0_seq1|comp4378_c0_seq1|comp84349_c0_seq1|comp55583_c0_seq1|comp29016_c0_seq1|comp32954_c0_seq1|comp24224_c0_seq1|comp30093_c0_seq1|comp1707_c0_seq1	http://amigo.geneontology.org/cgi-bin/amigo/term_details?term=GO:0005911
oxidoreductase activity, acting on the aldehyde or oxo group of donors, NAD or NADP as acceptor	Gene Ontology	GO:0016620	2	230	0,101735109	0,126351427	comp28292_c0_seq1|comp84324_c0_seq1	http://amigo.geneontology.org/cgi-bin/amigo/term_details?term=GO:0016620
omega peptidase activity	Gene Ontology	GO:0008242	1	46	0,103506831	0,127349622	comp2726_c0_seq1	http://amigo.geneontology.org/cgi-bin/amigo/term_details?term=GO:0008242
oxidoreductase activity, acting on diphenols and related substances as donors, cytochrome as acceptor	Gene Ontology	GO:0016681	1	46	0,103506831	0,127349622	comp53145_c0_seq1	http://amigo.geneontology.org/cgi-bin/amigo/term_details?term=GO:0016681
ubiquinol-cytochrome-c reductase activity	Gene Ontology	GO:0008121	1	46	0,103506831	0,127349622	comp53145_c0_seq1	http://amigo.geneontology.org/cgi-bin/amigo/term_details?term=GO:0008121
plant-type cell wall	Gene Ontology	GO:0009505	4	762	0,104067987	0,127349622	comp85635_c0_seq1|comp30741_c0_seq1|comp97992_c0_seq1|comp55956_c0_seq1	http://amigo.geneontology.org/cgi-bin/amigo/term_details?term=GO:0009505
nucleoside triphosphate metabolic process	Gene Ontology	GO:0009141	4	762	0,104067987	0,127349622	comp57243_c0_seq1|comp94857_c0_seq1|comp82241_c0_seq1|comp53145_c0_seq1	http://amigo.geneontology.org/cgi-bin/amigo/term_details?term=GO:0009141
hydrolase activity	Gene Ontology	GO:0016787	32	10973	0,104378193	0,127349622	comp56372_c0_seq1|comp7541_c0_seq1|comp2726_c0_seq1|comp55643_c0_seq1|comp84349_c0_seq1|comp57243_c0_seq1|comp80338_c0_seq1|comp54983_c0_seq1|comp90436_c0_seq1|comp7672_c0_seq1|comp9440_c0_seq1|comp53995_c0_seq1|comp43487_c0_seq1|comp4710_c0_seq1|comp82389_c0_seq1|comp79924_c0_seq1|comp37699_c0_seq1|comp56792_c0_seq1|comp43680_c0_seq1|comp97992_c0_seq1|comp73512_c0_seq1|comp37124_c0_seq1|comp8527…	http://amigo.geneontology.org/cgi-bin/amigo/term_details?term=GO:0016787
calcium ion transport	Gene Ontology	GO:0006816	2	234	0,10466614	0,127349622	comp4710_c0_seq1|comp57713_c0_seq1	http://amigo.geneontology.org/cgi-bin/amigo/term_details?term=GO:0006816
positive regulation of signaling	Gene Ontology	GO:0023056	2	235	0,105402492	0,127349622	comp6921_c0_seq1|comp32058_c0_seq1	http://amigo.geneontology.org/cgi-bin/amigo/term_details?term=GO:0023056
cellular protein complex disassembly	Gene Ontology	GO:0043624	2	235	0,105402492	0,127349622	comp1727_c0_seq1|comp55583_c0_seq1	http://amigo.geneontology.org/cgi-bin/amigo/term_details?term=GO:0043624
positive regulation of signal transduction	Gene Ontology	GO:0009967	2	235	0,105402492	0,127349622	comp6921_c0_seq1|comp32058_c0_seq1	http://amigo.geneontology.org/cgi-bin/amigo/term_details?term=GO:0009967
oxysterol binding	Gene Ontology	GO:0008142	1	47	0,105589186	0,127349622	comp2962_c0_seq1	http://amigo.geneontology.org/cgi-bin/amigo/term_details?term=GO:0008142
hydrolase activity, acting on carbon-nitrogen (but not peptide) bonds, in cyclic amides	Gene Ontology	GO:0016812	1	47	0,105589186	0,127349622	comp56792_c0_seq1	http://amigo.geneontology.org/cgi-bin/amigo/term_details?term=GO:0016812
scopolin beta-glucosidase activity	Gene Ontology	GO:0102483	1	47	0,105589186	0,127349622	comp82389_c0_seq1	http://amigo.geneontology.org/cgi-bin/amigo/term_details?term=GO:0102483
amide transport	Gene Ontology	GO:0042886	2	237	0,106879438	0,128619955	comp25457_c0_seq1|comp32203_c0_seq1	http://amigo.geneontology.org/cgi-bin/amigo/term_details?term=GO:0042886
cell cortex part	Gene Ontology	GO:0044448	2	238	0,107620011	0,128711219	comp27652_c0_seq1|comp50_c0_seq1	http://amigo.geneontology.org/cgi-bin/amigo/term_details?term=GO:0044448
RNA polymerase II carboxy-terminal domain kinase activity	Gene Ontology	GO:0008353	1	48	0,10766673	0,128711219	comp10860_c0_seq1	http://amigo.geneontology.org/cgi-bin/amigo/term_details?term=GO:0008353
mitochondrial translation	Gene Ontology	GO:0032543	1	48	0,10766673	0,128711219	comp5930_c0_seq1	http://amigo.geneontology.org/cgi-bin/amigo/term_details?term=GO:0032543
positive regulation of cellular process	Gene Ontology	GO:0048522	8	2049	0,107951165	0,12876762	comp62505_c0_seq1|comp60984_c0_seq1|comp55583_c0_seq1|comp32058_c0_seq1|comp82461_c0_seq1|comp6921_c0_seq1|comp1727_c0_seq1|comp17765_c0_seq1	http://amigo.geneontology.org/cgi-bin/amigo/term_details?term=GO:0048522
dephosphorylation	Gene Ontology	GO:0016311	4	775	0,108884127	0,129439914	comp73512_c0_seq1|comp43487_c0_seq1|comp28637_c0_seq1|comp90436_c0_seq1	http://amigo.geneontology.org/cgi-bin/amigo/term_details?term=GO:0016311
RNA splicing	Gene Ontology	GO:0008380	5	1079	0,10941517	0,129439914	comp84207_c0_seq1|comp32954_c0_seq1|comp9529_c0_seq1|comp84209_c0_seq1|comp5507_c0_seq1	http://amigo.geneontology.org/cgi-bin/amigo/term_details?term=GO:0008380
cellular copper ion homeostasis	Gene Ontology	GO:0006878	1	49	0,109739475	0,129439914	comp80125_c0_seq1	http://amigo.geneontology.org/cgi-bin/amigo/term_details?term=GO:0006878
dipeptide transporter activity	Gene Ontology	GO:0042936	1	49	0,109739475	0,129439914	comp25457_c0_seq1	http://amigo.geneontology.org/cgi-bin/amigo/term_details?term=GO:0042936
dipeptide transport	Gene Ontology	GO:0042938	1	49	0,109739475	0,129439914	comp25457_c0_seq1	http://amigo.geneontology.org/cgi-bin/amigo/term_details?term=GO:0042938
amide biosynthetic process	Gene Ontology	GO:0043604	11	3099	0,110274533	0,129439914	comp5930_c0_seq1|comp57647_c0_seq1|comp78018_c0_seq1|comp7541_c0_seq1|comp78235_c0_seq1|comp4378_c0_seq1|comp1707_c0_seq1|comp24224_c0_seq1|comp82582_c0_seq1|comp29767_c0_seq1|comp31815_c0_seq1	http://amigo.geneontology.org/cgi-bin/amigo/term_details?term=GO:0043604
developmental maturation	Gene Ontology	GO:0021700	4	779	0,110385994	0,129439914	comp82461_c0_seq1|comp7471_c0_seq1|comp1727_c0_seq1|comp55583_c0_seq1	http://amigo.geneontology.org/cgi-bin/amigo/term_details?term=GO:0021700
root epidermal cell differentiation	Gene Ontology	GO:0010053	3	497	0,111338442	0,129439914	comp7471_c0_seq1|comp1727_c0_seq1|comp55583_c0_seq1	http://amigo.geneontology.org/cgi-bin/amigo/term_details?term=GO:0010053
single-organism cellular process	Gene Ontology	GO:0044763	60	22350	0,111428377	0,129439914	comp50412_c0_seq1|comp74646_c0_seq1|comp84349_c0_seq1|comp57923_c0_seq1|comp5159_c0_seq1|comp50_c0_seq1|comp75757_c0_seq1|comp27652_c0_seq1|comp8346_c0_seq1|comp73512_c0_seq1|comp55583_c0_seq1|comp32058_c0_seq1|comp57243_c0_seq1|comp34164_c0_seq1|comp32203_c0_seq1|comp75090_c0_seq1|comp5930_c0_seq1|comp30741_c0_seq1|comp31466_c0_seq1|comp84324_c0_seq1|comp19510_c0_seq1|comp95813_c0_seq1|comp4710_…	http://amigo.geneontology.org/cgi-bin/amigo/term_details?term=GO:0044763
cellular response to high light intensity	Gene Ontology	GO:0071486	1	50	0,11180743	0,129439914	comp51778_c0_seq1	http://amigo.geneontology.org/cgi-bin/amigo/term_details?term=GO:0071486
maturation of LSU-rRNA	Gene Ontology	GO:0000470	1	50	0,11180743	0,129439914	comp6997_c0_seq1	http://amigo.geneontology.org/cgi-bin/amigo/term_details?term=GO:0000470
cysteine biosynthetic process from serine	Gene Ontology	GO:0006535	1	50	0,11180743	0,129439914	comp84031_c0_seq1	http://amigo.geneontology.org/cgi-bin/amigo/term_details?term=GO:0006535
cytoskeleton organization	Gene Ontology	GO:0007010	4	783	0,111897156	0,129439914	comp7471_c0_seq1|comp1727_c0_seq1|comp55583_c0_seq1|comp31134_c0_seq1	http://amigo.geneontology.org/cgi-bin/amigo/term_details?term=GO:0007010
lignin metabolic process	Gene Ontology	GO:0009808	2	244	0,112092187	0,129439914	comp75091_c0_seq1|comp75090_c0_seq1	http://amigo.geneontology.org/cgi-bin/amigo/term_details?term=GO:0009808
fatty acid oxidation	Gene Ontology	GO:0019395	2	244	0,112092187	0,129439914	comp75757_c0_seq1|comp88320_c0_seq1	http://amigo.geneontology.org/cgi-bin/amigo/term_details?term=GO:0019395
protein complex disassembly	Gene Ontology	GO:0043241	2	245	0,112842244	0,129753908	comp1727_c0_seq1|comp55583_c0_seq1	http://amigo.geneontology.org/cgi-bin/amigo/term_details?term=GO:0043241
positive regulation of cell communication	Gene Ontology	GO:0010647	2	245	0,112842244	0,129753908	comp6921_c0_seq1|comp32058_c0_seq1	http://amigo.geneontology.org/cgi-bin/amigo/term_details?term=GO:0010647
proton-transporting two-sector ATPase complex assembly	Gene Ontology	GO:0070071	1	51	0,113870608	0,130041928	comp57243_c0_seq1	http://amigo.geneontology.org/cgi-bin/amigo/term_details?term=GO:0070071
L-methionine biosynthetic process	Gene Ontology	GO:0071265	1	51	0,113870608	0,130041928	comp31325_c0_seq1	http://amigo.geneontology.org/cgi-bin/amigo/term_details?term=GO:0071265
U2AF	Gene Ontology	GO:0089701	1	51	0,113870608	0,130041928	comp5507_c0_seq1	http://amigo.geneontology.org/cgi-bin/amigo/term_details?term=GO:0089701
microtubule-based process	Gene Ontology	GO:0007017	3	503	0,11429074	0,130041928	comp1727_c0_seq1|comp55583_c0_seq1|comp31134_c0_seq1	http://amigo.geneontology.org/cgi-bin/amigo/term_details?term=GO:0007017
carbon-carbon lyase activity	Gene Ontology	GO:0016830	3	503	0,11429074	0,130041928	comp29768_c0_seq1|comp82241_c0_seq1|comp78637_c0_seq1	http://amigo.geneontology.org/cgi-bin/amigo/term_details?term=GO:0016830
regulation of cell growth	Gene Ontology	GO:0001558	2	248	0,115100261	0,130689033	comp1727_c0_seq1|comp55583_c0_seq1	http://amigo.geneontology.org/cgi-bin/amigo/term_details?term=GO:0001558
adenine nucleotide transmembrane transporter activity	Gene Ontology	GO:0000295	1	52	0,11592902	0,131081578	comp78018_c0_seq1	http://amigo.geneontology.org/cgi-bin/amigo/term_details?term=GO:0000295
de-etiolation	Gene Ontology	GO:0009704	1	52	0,11592902	0,131081578	comp57923_c0_seq1	http://amigo.geneontology.org/cgi-bin/amigo/term_details?term=GO:0009704
cell wall organization	Gene Ontology	GO:0071555	5	1101	0,116388611	0,131110651	comp97992_c0_seq1|comp89034_c0_seq1|comp55956_c0_seq1|comp53995_c0_seq1|comp4603_c0_seq1	http://amigo.geneontology.org/cgi-bin/amigo/term_details?term=GO:0071555
tethring complex	Gene Ontology	GO:0099023	2	250	0,116612044	0,131110651	comp27652_c0_seq1|comp50_c0_seq1	http://amigo.geneontology.org/cgi-bin/amigo/term_details?term=GO:0099023
plant epidermal cell differentiation	Gene Ontology	GO:0090627	3	509	0,11727258	0,131110651	comp7471_c0_seq1|comp1727_c0_seq1|comp55583_c0_seq1	http://amigo.geneontology.org/cgi-bin/amigo/term_details?term=GO:0090627
proton-transporting two-sector ATPase complex	Gene Ontology	GO:0016469	2	251	0,117369836	0,131110651	comp57243_c0_seq1|comp94857_c0_seq1	http://amigo.geneontology.org/cgi-bin/amigo/term_details?term=GO:0016469
phosphatidylinositol dephosphorylation	Gene Ontology	GO:0046856	1	53	0,117982675	0,131110651	comp73512_c0_seq1	http://amigo.geneontology.org/cgi-bin/amigo/term_details?term=GO:0046856
aldehyde-lyase activity	Gene Ontology	GO:0016832	1	53	0,117982675	0,131110651	comp82241_c0_seq1	http://amigo.geneontology.org/cgi-bin/amigo/term_details?term=GO:0016832
ATPase binding	Gene Ontology	GO:0051117	1	53	0,117982675	0,131110651	comp57243_c0_seq1	http://amigo.geneontology.org/cgi-bin/amigo/term_details?term=GO:0051117
sterol binding	Gene Ontology	GO:0032934	1	53	0,117982675	0,131110651	comp2962_c0_seq1	http://amigo.geneontology.org/cgi-bin/amigo/term_details?term=GO:0032934
amine metabolic process	Gene Ontology	GO:0009308	2	252	0,118128884	0,131110651	comp29768_c0_seq1|comp78637_c0_seq1	http://amigo.geneontology.org/cgi-bin/amigo/term_details?term=GO:0009308
primary alcohol metabolic process	Gene Ontology	GO:0034308	1	54	0,120031586	0,131760148	comp29768_c0_seq1	http://amigo.geneontology.org/cgi-bin/amigo/term_details?term=GO:0034308
vacuolar proton-transporting V-type ATPase, V0 domain	Gene Ontology	GO:0000220	1	54	0,120031586	0,131760148	comp57243_c0_seq1	http://amigo.geneontology.org/cgi-bin/amigo/term_details?term=GO:0000220
regulation of sequence-specific DNA binding transcription factor activity	Gene Ontology	GO:0051090	1	54	0,120031586	0,131760148	comp73153_c0_seq1	http://amigo.geneontology.org/cgi-bin/amigo/term_details?term=GO:0051090
vacuolar acidification	Gene Ontology	GO:0007035	1	54	0,120031586	0,131760148	comp57243_c0_seq1	http://amigo.geneontology.org/cgi-bin/amigo/term_details?term=GO:0007035
intracellular pH reduction	Gene Ontology	GO:0051452	1	54	0,120031586	0,131760148	comp57243_c0_seq1	http://amigo.geneontology.org/cgi-bin/amigo/term_details?term=GO:0051452
ATPase coupled ion transmembrane transporter activity	Gene Ontology	GO:0042625	3	515	0,120283414	0,131760148	comp57243_c0_seq1|comp4710_c0_seq1|comp57713_c0_seq1	http://amigo.geneontology.org/cgi-bin/amigo/term_details?term=GO:0042625
calcium ion transmembrane transporter activity	Gene Ontology	GO:0015085	2	255	0,120413455	0,131760148	comp4710_c0_seq1|comp57713_c0_seq1	http://amigo.geneontology.org/cgi-bin/amigo/term_details?term=GO:0015085
cellular amide metabolic process	Gene Ontology	GO:0043603	12	3517	0,121102201	0,132202623	comp97992_c0_seq1|comp5930_c0_seq1|comp57647_c0_seq1|comp78018_c0_seq1|comp7541_c0_seq1|comp78235_c0_seq1|comp4378_c0_seq1|comp1707_c0_seq1|comp24224_c0_seq1|comp82582_c0_seq1|comp29767_c0_seq1|comp31815_c0_seq1	http://amigo.geneontology.org/cgi-bin/amigo/term_details?term=GO:0043603
purine nucleoside monophosphate metabolic process	Gene Ontology	GO:0009126	4	808	0,121548578	0,132202623	comp57243_c0_seq1|comp94857_c0_seq1|comp82241_c0_seq1|comp53145_c0_seq1	http://amigo.geneontology.org/cgi-bin/amigo/term_details?term=GO:0009126
purine ribonucleoside monophosphate metabolic process	Gene Ontology	GO:0009167	4	808	0,121548578	0,132202623	comp57243_c0_seq1|comp94857_c0_seq1|comp82241_c0_seq1|comp53145_c0_seq1	http://amigo.geneontology.org/cgi-bin/amigo/term_details?term=GO:0009167
serine family amino acid metabolic process	Gene Ontology	GO:0009069	2	257	0,121942596	0,132245972	comp84349_c0_seq1|comp84031_c0_seq1	http://amigo.geneontology.org/cgi-bin/amigo/term_details?term=GO:0009069
mitochondrial electron transport, ubiquinol to cytochrome c	Gene Ontology	GO:0006122	1	55	0,122075763	0,132245972	comp53145_c0_seq1	http://amigo.geneontology.org/cgi-bin/amigo/term_details?term=GO:0006122
macromolecular complex	Gene Ontology	GO:0032991	32	11160	0,122666079	0,132620756	comp5930_c0_seq1|comp9529_c0_seq1|comp77285_c0_seq1|comp27652_c0_seq1|comp57243_c0_seq1|comp31815_c0_seq1|comp57647_c0_seq1|comp18221_c0_seq1|comp50_c0_seq1|comp1707_c0_seq1|comp43680_c0_seq1|comp82582_c0_seq1|comp17765_c0_seq1|comp65999_c0_seq1|comp31171_c0_seq1|comp84209_c0_seq1|comp31134_c0_seq1|comp84708_c0_seq1|comp55956_c0_seq1|comp82688_c0_seq1|comp37124_c0_seq1|comp60984_c0_seq1|comp94857…	http://amigo.geneontology.org/cgi-bin/amigo/term_details?term=GO:0032991
hydrolase activity, acting on carbon-nitrogen (but not peptide) bonds	Gene Ontology	GO:0016810	3	522	0,123831965	0,133349982	comp56792_c0_seq1|comp55643_c0_seq1|comp55642_c0_seq1	http://amigo.geneontology.org/cgi-bin/amigo/term_details?term=GO:0016810
cellular cation homeostasis	Gene Ontology	GO:0030003	3	522	0,123831965	0,133349982	comp57243_c0_seq1|comp80125_c0_seq1|comp4710_c0_seq1	http://amigo.geneontology.org/cgi-bin/amigo/term_details?term=GO:0030003
DNA-(apurinic or apyrimidinic site) lyase activity	Gene Ontology	GO:0003906	1	56	0,124115217	0,133369985	comp85274_c0_seq1	http://amigo.geneontology.org/cgi-bin/amigo/term_details?term=GO:0003906
ribonucleoprotein complex assembly	Gene Ontology	GO:0022618	3	523	0,124342011	0,133369985	comp57647_c0_seq1|comp1707_c0_seq1|comp65999_c0_seq1	http://amigo.geneontology.org/cgi-bin/amigo/term_details?term=GO:0022618
plastoglobule	Gene Ontology	GO:0010287	2	261	0,125015155	0,133530121	comp51386_c0_seq1|comp82241_c0_seq1	http://amigo.geneontology.org/cgi-bin/amigo/term_details?term=GO:0010287
cellular amino acid biosynthetic process	Gene Ontology	GO:0008652	4	817	0,125108364	0,133530121	comp7844_c0_seq1|comp9074_c0_seq1|comp84031_c0_seq1|comp31325_c0_seq1	http://amigo.geneontology.org/cgi-bin/amigo/term_details?term=GO:0008652
ion transmembrane transport	Gene Ontology	GO:0034220	5	1128	0,125229398	0,133530121	comp57243_c0_seq1|comp94857_c0_seq1|comp56372_c0_seq1|comp57713_c0_seq1|comp29016_c0_seq1	http://amigo.geneontology.org/cgi-bin/amigo/term_details?term=GO:0034220
energy derivation by oxidation of organic compounds	Gene Ontology	GO:0015980	3	526	0,125876755	0,133723546	comp74646_c0_seq1|comp26932_c0_seq1|comp53145_c0_seq1	http://amigo.geneontology.org/cgi-bin/amigo/term_details?term=GO:0015980
pyridoxine biosynthetic process	Gene Ontology	GO:0008615	1	57	0,126149958	0,133723546	comp6983_c0_seq1	http://amigo.geneontology.org/cgi-bin/amigo/term_details?term=GO:0008615
pyridoxine metabolic process	Gene Ontology	GO:0008614	1	57	0,126149958	0,133723546	comp6983_c0_seq1	http://amigo.geneontology.org/cgi-bin/amigo/term_details?term=GO:0008614
purine-containing compound metabolic process	Gene Ontology	GO:0072521	5	1133	0,126900007	0,134256405	comp57243_c0_seq1|comp94857_c0_seq1|comp84349_c0_seq1|comp82241_c0_seq1|comp53145_c0_seq1	http://amigo.geneontology.org/cgi-bin/amigo/term_details?term=GO:0072521
cellular response to reactive nitrogen species	Gene Ontology	GO:1902170	1	58	0,128179999	0,134301615	comp31325_c0_seq1	http://amigo.geneontology.org/cgi-bin/amigo/term_details?term=GO:1902170
polyamine biosynthetic process	Gene Ontology	GO:0006596	1	58	0,128179999	0,134301615	comp78637_c0_seq1	http://amigo.geneontology.org/cgi-bin/amigo/term_details?term=GO:0006596
ribonuclease P activity	Gene Ontology	GO:0004526	1	58	0,128179999	0,134301615	comp43680_c0_seq1	http://amigo.geneontology.org/cgi-bin/amigo/term_details?term=GO:0004526
DNA N-glycosylase activity	Gene Ontology	GO:0019104	1	58	0,128179999	0,134301615	comp85274_c0_seq1	http://amigo.geneontology.org/cgi-bin/amigo/term_details?term=GO:0019104
pH reduction	Gene Ontology	GO:0045851	1	58	0,128179999	0,134301615	comp57243_c0_seq1	http://amigo.geneontology.org/cgi-bin/amigo/term_details?term=GO:0045851
negative regulation of defense response	Gene Ontology	GO:0031348	2	266	0,128881839	0,134606224	comp37124_c0_seq1|comp73153_c0_seq1	http://amigo.geneontology.org/cgi-bin/amigo/term_details?term=GO:0031348
cellular ion homeostasis	Gene Ontology	GO:0006873	3	532	0,128966749	0,134606224	comp57243_c0_seq1|comp80125_c0_seq1|comp4710_c0_seq1	http://amigo.geneontology.org/cgi-bin/amigo/term_details?term=GO:0006873
cellular response to starvation	Gene Ontology	GO:0009267	3	533	0,129484376	0,134788533	comp82461_c0_seq1|comp51778_c0_seq1|comp7844_c0_seq1	http://amigo.geneontology.org/cgi-bin/amigo/term_details?term=GO:0009267
nucleoside metabolic process	Gene Ontology	GO:0009116	5	1142	0,129932967	0,134788533	comp57243_c0_seq1|comp94857_c0_seq1|comp84349_c0_seq1|comp82241_c0_seq1|comp53145_c0_seq1	http://amigo.geneontology.org/cgi-bin/amigo/term_details?term=GO:0009116
tRNA-specific ribonuclease activity	Gene Ontology	GO:0004549	1	59	0,130205348	0,134788533	comp43680_c0_seq1	http://amigo.geneontology.org/cgi-bin/amigo/term_details?term=GO:0004549
isocitrate metabolic process	Gene Ontology	GO:0006102	1	59	0,130205348	0,134788533	comp74646_c0_seq1	http://amigo.geneontology.org/cgi-bin/amigo/term_details?term=GO:0006102
transmembrane transporter activity	Gene Ontology	GO:0022857	12	3568	0,130383164	0,134788533	comp32203_c0_seq1|comp56372_c0_seq1|comp78018_c0_seq1|comp4710_c0_seq1|comp94857_c0_seq1|comp32880_c0_seq1|comp57713_c0_seq1|comp95251_c0_seq1|comp57243_c0_seq1|comp29016_c0_seq1|comp29965_c0_seq1|comp53145_c0_seq1	http://amigo.geneontology.org/cgi-bin/amigo/term_details?term=GO:0022857
cytoplasm	Gene Ontology	GO:0005737	107	42501	0,131244936	0,135421477	comp74646_c0_seq1|comp75757_c0_seq1|comp34164_c0_seq1|comp75090_c0_seq1|comp7335_c0_seq1|comp31466_c0_seq1|comp19510_c0_seq1|comp4378_c0_seq1|comp4710_c0_seq1|comp79924_c0_seq1|comp7844_c0_seq1|comp65999_c0_seq1|comp31171_c0_seq1|comp94065_c0_seq1|comp28292_c0_seq1|comp89034_c0_seq1|comp26712_c0_seq1|comp58003_c0_seq1|comp33358_c0_seq1|comp29767_c0_seq1|comp95813_c0_seq1|comp17765_c0_seq1|comp952…	http://amigo.geneontology.org/cgi-bin/amigo/term_details?term=GO:0005737
hydrogen ion transmembrane transport	Gene Ontology	GO:1902600	2	270	0,131995243	0,135660053	comp57243_c0_seq1|comp94857_c0_seq1	http://amigo.geneontology.org/cgi-bin/amigo/term_details?term=GO:1902600
phospholipid dephosphorylation	Gene Ontology	GO:0046839	1	60	0,132226018	0,135660053	comp73512_c0_seq1	http://amigo.geneontology.org/cgi-bin/amigo/term_details?term=GO:0046839
pre-mRNA binding	Gene Ontology	GO:0036002	1	60	0,132226018	0,135660053	comp5507_c0_seq1	http://amigo.geneontology.org/cgi-bin/amigo/term_details?term=GO:0036002
purine ribonucleoside monophosphate biosynthetic process	Gene Ontology	GO:0009168	2	272	0,133558428	0,13649371	comp57243_c0_seq1|comp94857_c0_seq1	http://amigo.geneontology.org/cgi-bin/amigo/term_details?term=GO:0009168
purine nucleoside monophosphate biosynthetic process	Gene Ontology	GO:0009127	2	272	0,133558428	0,13649371	comp57243_c0_seq1|comp94857_c0_seq1	http://amigo.geneontology.org/cgi-bin/amigo/term_details?term=GO:0009127
defense response	Gene Ontology	GO:0006952	14	4321	0,133793045	0,13649371	comp31466_c0_seq1|comp1727_c0_seq1|comp29695_c0_seq1|comp57923_c0_seq1|comp73153_c0_seq1|comp31709_c0_seq1|comp25457_c0_seq1|comp37124_c0_seq1|comp94857_c0_seq1|comp51386_c0_seq1|comp68814_c0_seq1|comp55583_c0_seq1|comp5507_c0_seq1|comp31134_c0_seq1	http://amigo.geneontology.org/cgi-bin/amigo/term_details?term=GO:0006952
exocytosis	Gene Ontology	GO:0006887	2	273	0,13434161	0,136796212	comp27652_c0_seq1|comp50_c0_seq1	http://amigo.geneontology.org/cgi-bin/amigo/term_details?term=GO:0006887
active ion transmembrane transporter activity	Gene Ontology	GO:0022853	3	543	0,134701148	0,136824649	comp57243_c0_seq1|comp4710_c0_seq1|comp57713_c0_seq1	http://amigo.geneontology.org/cgi-bin/amigo/term_details?term=GO:0022853
macromolecular complex disassembly	Gene Ontology	GO:0032984	2	274	0,135125838	0,136824649	comp1727_c0_seq1|comp55583_c0_seq1	http://amigo.geneontology.org/cgi-bin/amigo/term_details?term=GO:0032984
vesicle docking	Gene Ontology	GO:0048278	2	274	0,135125838	0,136824649	comp27652_c0_seq1|comp50_c0_seq1	http://amigo.geneontology.org/cgi-bin/amigo/term_details?term=GO:0048278
cellular component assembly	Gene Ontology	GO:0022607	9	2518	0,135602656	0,137051768	comp1707_c0_seq1|comp31134_c0_seq1|comp50_c0_seq1|comp57647_c0_seq1|comp4603_c0_seq1|comp27652_c0_seq1|comp33200_c0_seq1|comp57243_c0_seq1|comp65999_c0_seq1	http://amigo.geneontology.org/cgi-bin/amigo/term_details?term=GO:0022607
plasma membrane	Gene Ontology	GO:0005886	37	13287	0,13670497	0,137909049	comp50412_c0_seq1|comp56372_c0_seq1|comp7541_c0_seq1|comp57923_c0_seq1|comp25457_c0_seq1|comp55583_c0_seq1|comp32058_c0_seq1|comp57243_c0_seq1|comp29965_c0_seq1|comp31815_c0_seq1|comp97405_c0_seq1|comp32203_c0_seq1|comp7672_c0_seq1|comp29695_c0_seq1|comp84031_c0_seq1|comp95813_c0_seq1|comp4378_c0_seq1|comp43487_c0_seq1|comp4710_c0_seq1|comp56845_c0_seq1|comp1707_c0_seq1|comp29768_c0_seq1|comp8434…	http://amigo.geneontology.org/cgi-bin/amigo/term_details?term=GO:0005886
cell morphogenesis	Gene Ontology	GO:0000902	6	1491	0,136984703	0,137934861	comp84031_c0_seq1|comp55956_c0_seq1|comp37124_c0_seq1|comp55583_c0_seq1|comp1727_c0_seq1|comp65999_c0_seq1	http://amigo.geneontology.org/cgi-bin/amigo/term_details?term=GO:0000902
regulation of developmental growth	Gene Ontology	GO:0048638	2	277	0,137484715	0,138181974	comp1727_c0_seq1|comp55583_c0_seq1	http://amigo.geneontology.org/cgi-bin/amigo/term_details?term=GO:0048638
cellular homeostasis	Gene Ontology	GO:0019725	5	1166	0,138180642	0,138624718	comp57243_c0_seq1|comp29016_c0_seq1|comp30741_c0_seq1|comp80125_c0_seq1|comp4710_c0_seq1	http://amigo.geneontology.org/cgi-bin/amigo/term_details?term=GO:0019725
response to other organism	Gene Ontology	GO:0051707	12	3615	0,139279349	0,13913438	comp31466_c0_seq1|comp75091_c0_seq1|comp10860_c0_seq1|comp31709_c0_seq1|comp25457_c0_seq1|comp94857_c0_seq1|comp51386_c0_seq1|comp68814_c0_seq1|comp55583_c0_seq1|comp1727_c0_seq1|comp75090_c0_seq1|comp5507_c0_seq1	http://amigo.geneontology.org/cgi-bin/amigo/term_details?term=GO:0051707
response to external biotic stimulus	Gene Ontology	GO:0043207	12	3615	0,139279349	0,13913438	comp31466_c0_seq1|comp75091_c0_seq1|comp10860_c0_seq1|comp31709_c0_seq1|comp25457_c0_seq1|comp94857_c0_seq1|comp51386_c0_seq1|comp68814_c0_seq1|comp55583_c0_seq1|comp1727_c0_seq1|comp75090_c0_seq1|comp5507_c0_seq1	http://amigo.geneontology.org/cgi-bin/amigo/term_details?term=GO:0043207
ribonucleoprotein complex subunit organization	Gene Ontology	GO:0071826	3	552	0,13945774	0,13913438	comp57647_c0_seq1|comp1707_c0_seq1|comp65999_c0_seq1	http://amigo.geneontology.org/cgi-bin/amigo/term_details?term=GO:0071826
cellular zinc ion homeostasis	Gene Ontology	GO:0006882	1	64	0,140262115	0,139169411	comp57243_c0_seq1	http://amigo.geneontology.org/cgi-bin/amigo/term_details?term=GO:0006882
regulation of seed maturation	Gene Ontology	GO:2000034	1	64	0,140262115	0,139169411	comp82461_c0_seq1	http://amigo.geneontology.org/cgi-bin/amigo/term_details?term=GO:2000034
small protein activating enzyme activity	Gene Ontology	GO:0008641	1	64	0,140262115	0,139169411	comp7335_c0_seq1	http://amigo.geneontology.org/cgi-bin/amigo/term_details?term=GO:0008641
positive regulation of organelle organization	Gene Ontology	GO:0010638	2	282	0,141436286	0,14007835	comp1727_c0_seq1|comp55583_c0_seq1	http://amigo.geneontology.org/cgi-bin/amigo/term_details?term=GO:0010638
ATPase activity, coupled to transmembrane movement of ions, phosphorylative mechanism	Gene Ontology	GO:0015662	2	284	0,143023746	0,141240154	comp4710_c0_seq1|comp57713_c0_seq1	http://amigo.geneontology.org/cgi-bin/amigo/term_details?term=GO:0015662
oxidoreductase activity, acting on CH-OH group of donors	Gene Ontology	GO:0016614	4	861	0,143129825	0,141240154	comp75757_c0_seq1|comp75091_c0_seq1|comp75090_c0_seq1|comp56845_c0_seq1	http://amigo.geneontology.org/cgi-bin/amigo/term_details?term=GO:0016614
5'-3' exonuclease activity	Gene Ontology	GO:0008409	1	66	0,144252363	0,141832119	comp9440_c0_seq1	http://amigo.geneontology.org/cgi-bin/amigo/term_details?term=GO:0008409
methylation-dependent chromatin silencing	Gene Ontology	GO:0006346	1	66	0,144252363	0,141832119	comp84349_c0_seq1	http://amigo.geneontology.org/cgi-bin/amigo/term_details?term=GO:0006346
identical protein binding	Gene Ontology	GO:0042802	5	1185	0,144870801	0,142029957	comp56176_c0_seq1|comp7844_c0_seq1|comp37124_c0_seq1|comp31325_c0_seq1|comp6983_c0_seq1	http://amigo.geneontology.org/cgi-bin/amigo/term_details?term=GO:0042802
ion binding	Gene Ontology	GO:0043167	37	13366	0,144976959	0,142029957	comp56372_c0_seq1|comp74939_c0_seq1|comp84349_c0_seq1|comp74646_c0_seq1|comp55643_c0_seq1|comp73512_c0_seq1|comp55583_c0_seq1|comp32058_c0_seq1|comp75090_c0_seq1|comp90436_c0_seq1|comp96634_c0_seq1|comp84031_c0_seq1|comp7541_c0_seq1|comp43487_c0_seq1|comp4710_c0_seq1|comp79924_c0_seq1|comp56792_c0_seq1|comp29768_c0_seq1|comp33200_c0_seq1|comp75091_c0_seq1|comp31466_c0_seq1|comp28292_c0_seq1|comp8…	http://amigo.geneontology.org/cgi-bin/amigo/term_details?term=GO:0043167
chloroplast part	Gene Ontology	GO:0044434	19	6283	0,145948818	0,142724435	comp39970_c0_seq1|comp56372_c0_seq1|comp82241_c0_seq1|comp84031_c0_seq1|comp28292_c0_seq1|comp78018_c0_seq1|comp55643_c0_seq1|comp7471_c0_seq1|comp9074_c0_seq1|comp51386_c0_seq1|comp50726_c0_seq1|comp94857_c0_seq1|comp79924_c0_seq1|comp74646_c0_seq1|comp55642_c0_seq1|comp57243_c0_seq1|comp56845_c0_seq1|comp82688_c0_seq1|comp5930_c0_seq1	http://amigo.geneontology.org/cgi-bin/amigo/term_details?term=GO:0044434
cellular response to light intensity	Gene Ontology	GO:0071484	1	68	0,148224192	0,144152058	comp51778_c0_seq1	http://amigo.geneontology.org/cgi-bin/amigo/term_details?term=GO:0071484
vitamin B6 biosynthetic process	Gene Ontology	GO:0042819	1	68	0,148224192	0,144152058	comp6983_c0_seq1	http://amigo.geneontology.org/cgi-bin/amigo/term_details?term=GO:0042819
vitamin B6 metabolic process	Gene Ontology	GO:0042816	1	68	0,148224192	0,144152058	comp6983_c0_seq1	http://amigo.geneontology.org/cgi-bin/amigo/term_details?term=GO:0042816
peptide metabolic process	Gene Ontology	GO:0006518	11	3296	0,148632056	0,144152058	comp5930_c0_seq1|comp57647_c0_seq1|comp78018_c0_seq1|comp7541_c0_seq1|comp78235_c0_seq1|comp4378_c0_seq1|comp1707_c0_seq1|comp24224_c0_seq1|comp82582_c0_seq1|comp29767_c0_seq1|comp31815_c0_seq1	http://amigo.geneontology.org/cgi-bin/amigo/term_details?term=GO:0006518
developmental growth	Gene Ontology	GO:0048589	6	1529	0,1487367	0,144152058	comp84031_c0_seq1|comp55956_c0_seq1|comp7471_c0_seq1|comp37124_c0_seq1|comp55583_c0_seq1|comp1727_c0_seq1	http://amigo.geneontology.org/cgi-bin/amigo/term_details?term=GO:0048589
single fertilization	Gene Ontology	GO:0007338	1	69	0,150203225	0,144516577	comp57713_c0_seq1	http://amigo.geneontology.org/cgi-bin/amigo/term_details?term=GO:0007338
cytoplasmic region	Gene Ontology	GO:0099568	2	293	0,150213354	0,144516577	comp27652_c0_seq1|comp50_c0_seq1	http://amigo.geneontology.org/cgi-bin/amigo/term_details?term=GO:0099568
cell cortex	Gene Ontology	GO:0005938	2	293	0,150213354	0,144516577	comp27652_c0_seq1|comp50_c0_seq1	http://amigo.geneontology.org/cgi-bin/amigo/term_details?term=GO:0005938
external encapsulating structure organization	Gene Ontology	GO:0045229	5	1201	0,150611516	0,144516577	comp97992_c0_seq1|comp89034_c0_seq1|comp55956_c0_seq1|comp53995_c0_seq1|comp4603_c0_seq1	http://amigo.geneontology.org/cgi-bin/amigo/term_details?term=GO:0045229
aldo-keto reductase (NADP) activity	Gene Ontology	GO:0004033	1	70	0,152177684	0,144516577	comp56845_c0_seq1	http://amigo.geneontology.org/cgi-bin/amigo/term_details?term=GO:0004033
tricarboxylic acid metabolic process	Gene Ontology	GO:0072350	1	70	0,152177684	0,144516577	comp74646_c0_seq1	http://amigo.geneontology.org/cgi-bin/amigo/term_details?term=GO:0072350
raffinose alpha-galactosidase activity	Gene Ontology	GO:0052692	1	70	0,152177684	0,144516577	comp97992_c0_seq1	http://amigo.geneontology.org/cgi-bin/amigo/term_details?term=GO:0052692
alpha-galactosidase activity	Gene Ontology	GO:0004557	1	70	0,152177684	0,144516577	comp97992_c0_seq1	http://amigo.geneontology.org/cgi-bin/amigo/term_details?term=GO:0004557
U2-type prespliceosome	Gene Ontology	GO:0071004	1	70	0,152177684	0,144516577	comp5507_c0_seq1	http://amigo.geneontology.org/cgi-bin/amigo/term_details?term=GO:0071004
copper ion homeostasis	Gene Ontology	GO:0055070	1	70	0,152177684	0,144516577	comp80125_c0_seq1	http://amigo.geneontology.org/cgi-bin/amigo/term_details?term=GO:0055070
response to biotic stimulus	Gene Ontology	GO:0009607	12	3684	0,152924419	0,144516577	comp31466_c0_seq1|comp75091_c0_seq1|comp10860_c0_seq1|comp31709_c0_seq1|comp25457_c0_seq1|comp94857_c0_seq1|comp51386_c0_seq1|comp68814_c0_seq1|comp55583_c0_seq1|comp1727_c0_seq1|comp75090_c0_seq1|comp5507_c0_seq1	http://amigo.geneontology.org/cgi-bin/amigo/term_details?term=GO:0009607
DNA-directed DNA polymerase activity	Gene Ontology	GO:0003887	1	71	0,154147581	0,144516577	comp9440_c0_seq1	http://amigo.geneontology.org/cgi-bin/amigo/term_details?term=GO:0003887
chorismate biosynthetic process	Gene Ontology	GO:0009423	1	71	0,154147581	0,144516577	comp9074_c0_seq1	http://amigo.geneontology.org/cgi-bin/amigo/term_details?term=GO:0009423
nucleotide transport	Gene Ontology	GO:0006862	1	71	0,154147581	0,144516577	comp78018_c0_seq1	http://amigo.geneontology.org/cgi-bin/amigo/term_details?term=GO:0006862
response to endoplasmic reticulum stress	Gene Ontology	GO:0034976	2	300	0,155854514	0,144516577	comp30741_c0_seq1|comp34164_c0_seq1	http://amigo.geneontology.org/cgi-bin/amigo/term_details?term=GO:0034976
purine ribonucleoside biosynthetic process	Gene Ontology	GO:0046129	2	300	0,155854514	0,144516577	comp57243_c0_seq1|comp94857_c0_seq1	http://amigo.geneontology.org/cgi-bin/amigo/term_details?term=GO:0046129
purine nucleoside biosynthetic process	Gene Ontology	GO:0042451	2	300	0,155854514	0,144516577	comp57243_c0_seq1|comp94857_c0_seq1	http://amigo.geneontology.org/cgi-bin/amigo/term_details?term=GO:0042451
glycosphingolipid catabolic process	Gene Ontology	GO:0046479	1	72	0,156112926	0,144516577	comp97992_c0_seq1	http://amigo.geneontology.org/cgi-bin/amigo/term_details?term=GO:0046479
glycosphingolipid metabolic process	Gene Ontology	GO:0006687	1	72	0,156112926	0,144516577	comp97992_c0_seq1	http://amigo.geneontology.org/cgi-bin/amigo/term_details?term=GO:0006687
glycosylceramide catabolic process	Gene Ontology	GO:0046477	1	72	0,156112926	0,144516577	comp97992_c0_seq1	http://amigo.geneontology.org/cgi-bin/amigo/term_details?term=GO:0046477
glycolipid catabolic process	Gene Ontology	GO:0019377	1	72	0,156112926	0,144516577	comp97992_c0_seq1	http://amigo.geneontology.org/cgi-bin/amigo/term_details?term=GO:0019377
glycosylceramide metabolic process	Gene Ontology	GO:0006677	1	72	0,156112926	0,144516577	comp97992_c0_seq1	http://amigo.geneontology.org/cgi-bin/amigo/term_details?term=GO:0006677
ceramide catabolic process	Gene Ontology	GO:0046514	1	72	0,156112926	0,144516577	comp97992_c0_seq1	http://amigo.geneontology.org/cgi-bin/amigo/term_details?term=GO:0046514
cellular component biogenesis	Gene Ontology	GO:0044085	13	4076	0,15704429	0,144516577	comp50_c0_seq1|comp1707_c0_seq1|comp31134_c0_seq1|comp53995_c0_seq1|comp4603_c0_seq1|comp57647_c0_seq1|comp9529_c0_seq1|comp27652_c0_seq1|comp33200_c0_seq1|comp57243_c0_seq1|comp43680_c0_seq1|comp6997_c0_seq1|comp65999_c0_seq1	http://amigo.geneontology.org/cgi-bin/amigo/term_details?term=GO:0044085
plastid part	Gene Ontology	GO:0044435	19	6357	0,157369428	0,144516577	comp39970_c0_seq1|comp56372_c0_seq1|comp82241_c0_seq1|comp84031_c0_seq1|comp28292_c0_seq1|comp78018_c0_seq1|comp55643_c0_seq1|comp7471_c0_seq1|comp9074_c0_seq1|comp51386_c0_seq1|comp50726_c0_seq1|comp94857_c0_seq1|comp79924_c0_seq1|comp74646_c0_seq1|comp55642_c0_seq1|comp57243_c0_seq1|comp56845_c0_seq1|comp82688_c0_seq1|comp5930_c0_seq1	http://amigo.geneontology.org/cgi-bin/amigo/term_details?term=GO:0044435
nucleotide-sugar transmembrane transporter activity	Gene Ontology	GO:0005338	1	73	0,158073728	0,144516577	comp29965_c0_seq1	http://amigo.geneontology.org/cgi-bin/amigo/term_details?term=GO:0005338
glycosyl compound catabolic process	Gene Ontology	GO:1901658	1	73	0,158073728	0,144516577	comp97992_c0_seq1	http://amigo.geneontology.org/cgi-bin/amigo/term_details?term=GO:1901658
ribonucleoside monophosphate metabolic process	Gene Ontology	GO:0009161	4	896	0,158153327	0,144516577	comp57243_c0_seq1|comp94857_c0_seq1|comp82241_c0_seq1|comp53145_c0_seq1	http://amigo.geneontology.org/cgi-bin/amigo/term_details?term=GO:0009161
lateral root development	Gene Ontology	GO:0048527	3	588	0,159028542	0,144516577	comp31466_c0_seq1|comp1727_c0_seq1|comp55583_c0_seq1	http://amigo.geneontology.org/cgi-bin/amigo/term_details?term=GO:0048527
regulation of stomatal movement	Gene Ontology	GO:0010119	2	304	0,159096169	0,144516577	comp1727_c0_seq1|comp55583_c0_seq1	http://amigo.geneontology.org/cgi-bin/amigo/term_details?term=GO:0010119
plant-type cell wall organization	Gene Ontology	GO:0009664	2	304	0,159096169	0,144516577	comp55956_c0_seq1|comp4603_c0_seq1	http://amigo.geneontology.org/cgi-bin/amigo/term_details?term=GO:0009664
purine ribonucleotide transmembrane transporter activity	Gene Ontology	GO:0005346	1	74	0,16003	0,144516577	comp78018_c0_seq1	http://amigo.geneontology.org/cgi-bin/amigo/term_details?term=GO:0005346
cell surface	Gene Ontology	GO:0009986	1	74	0,16003	0,144516577	comp58003_c0_seq1	http://amigo.geneontology.org/cgi-bin/amigo/term_details?term=GO:0009986
COPI-coated vesicle	Gene Ontology	GO:0030137	1	74	0,16003	0,144516577	comp77285_c0_seq1	http://amigo.geneontology.org/cgi-bin/amigo/term_details?term=GO:0030137
prespliceosome	Gene Ontology	GO:0071010	1	74	0,16003	0,144516577	comp5507_c0_seq1	http://amigo.geneontology.org/cgi-bin/amigo/term_details?term=GO:0071010
purine nucleotide transmembrane transporter activity	Gene Ontology	GO:0015216	1	74	0,16003	0,144516577	comp78018_c0_seq1	http://amigo.geneontology.org/cgi-bin/amigo/term_details?term=GO:0015216
purine nucleoside transmembrane transporter activity	Gene Ontology	GO:0015211	1	74	0,16003	0,144516577	comp78018_c0_seq1	http://amigo.geneontology.org/cgi-bin/amigo/term_details?term=GO:0015211
chromatin silencing by small RNA	Gene Ontology	GO:0031048	1	74	0,16003	0,144516577	comp68814_c0_seq1	http://amigo.geneontology.org/cgi-bin/amigo/term_details?term=GO:0031048
COPI-coated vesicle membrane	Gene Ontology	GO:0030663	1	74	0,16003	0,144516577	comp77285_c0_seq1	http://amigo.geneontology.org/cgi-bin/amigo/term_details?term=GO:0030663
ribosomal large subunit assembly	Gene Ontology	GO:0000027	1	74	0,16003	0,144516577	comp57647_c0_seq1	http://amigo.geneontology.org/cgi-bin/amigo/term_details?term=GO:0000027
response to desiccation	Gene Ontology	GO:0009269	1	74	0,16003	0,144516577	comp31709_c0_seq1	http://amigo.geneontology.org/cgi-bin/amigo/term_details?term=GO:0009269
iron-sulfur cluster binding	Gene Ontology	GO:0051536	3	592	0,161253496	0,145138477	comp74646_c0_seq1|comp33358_c0_seq1|comp19510_c0_seq1	http://amigo.geneontology.org/cgi-bin/amigo/term_details?term=GO:0051536
metal cluster binding	Gene Ontology	GO:0051540	3	592	0,161253496	0,145138477	comp74646_c0_seq1|comp33358_c0_seq1|comp19510_c0_seq1	http://amigo.geneontology.org/cgi-bin/amigo/term_details?term=GO:0051540
membrane docking	Gene Ontology	GO:0022406	2	309	0,163165819	0,146616545	comp27652_c0_seq1|comp50_c0_seq1	http://amigo.geneontology.org/cgi-bin/amigo/term_details?term=GO:0022406
transferase activity, transferring acyl groups	Gene Ontology	GO:0016746	5	1237	0,163871658	0,146816163	comp82688_c0_seq1|comp5159_c0_seq1|comp17765_c0_seq1|comp60984_c0_seq1|comp74805_c0_seq1	http://amigo.geneontology.org/cgi-bin/amigo/term_details?term=GO:0016746
zinc ion homeostasis	Gene Ontology	GO:0055069	1	76	0,163928989	0,146816163	comp57243_c0_seq1	http://amigo.geneontology.org/cgi-bin/amigo/term_details?term=GO:0055069
cellular component morphogenesis	Gene Ontology	GO:0032989	6	1581	0,165529042	0,14787344	comp84031_c0_seq1|comp55956_c0_seq1|comp37124_c0_seq1|comp55583_c0_seq1|comp1727_c0_seq1|comp65999_c0_seq1	http://amigo.geneontology.org/cgi-bin/amigo/term_details?term=GO:0032989
nucleoside monophosphate metabolic process	Gene Ontology	GO:0009123	4	913	0,165654418	0,14787344	comp57243_c0_seq1|comp94857_c0_seq1|comp82241_c0_seq1|comp53145_c0_seq1	http://amigo.geneontology.org/cgi-bin/amigo/term_details?term=GO:0009123
protein dephosphorylation	Gene Ontology	GO:0006470	3	602	0,16685702	0,148325514	comp43487_c0_seq1|comp28637_c0_seq1|comp90436_c0_seq1	http://amigo.geneontology.org/cgi-bin/amigo/term_details?term=GO:0006470
inorganic cation transmembrane transporter activity	Gene Ontology	GO:0022890	5	1247	0,167636383	0,148325514	comp57243_c0_seq1|comp94857_c0_seq1|comp4710_c0_seq1|comp53145_c0_seq1|comp57713_c0_seq1	http://amigo.geneontology.org/cgi-bin/amigo/term_details?term=GO:0022890
base-excision repair	Gene Ontology	GO:0006284	1	78	0,167809978	0,148325514	comp85274_c0_seq1	http://amigo.geneontology.org/cgi-bin/amigo/term_details?term=GO:0006284
hydrolase activity, acting on ether bonds	Gene Ontology	GO:0016801	1	78	0,167809978	0,148325514	comp84349_c0_seq1	http://amigo.geneontology.org/cgi-bin/amigo/term_details?term=GO:0016801
regulation of protein stability	Gene Ontology	GO:0031647	1	78	0,167809978	0,148325514	comp37124_c0_seq1	http://amigo.geneontology.org/cgi-bin/amigo/term_details?term=GO:0031647
rRNA modification	Gene Ontology	GO:0000154	1	78	0,167809978	0,148325514	comp6997_c0_seq1	http://amigo.geneontology.org/cgi-bin/amigo/term_details?term=GO:0000154
chromatin silencing	Gene Ontology	GO:0006342	2	315	0,168073887	0,148325514	comp84349_c0_seq1|comp68814_c0_seq1	http://amigo.geneontology.org/cgi-bin/amigo/term_details?term=GO:0006342
alcohol metabolic process	Gene Ontology	GO:0006066	2	317	0,169715577	0,149071989	comp29768_c0_seq1|comp5159_c0_seq1	http://amigo.geneontology.org/cgi-bin/amigo/term_details?term=GO:0006066
proton-transporting V-type ATPase, V0 domain	Gene Ontology	GO:0033179	1	79	0,169743748	0,149071989	comp57243_c0_seq1	http://amigo.geneontology.org/cgi-bin/amigo/term_details?term=GO:0033179
cytoplasmic chromosome	Gene Ontology	GO:0000229	1	79	0,169743748	0,149071989	comp31171_c0_seq1	http://amigo.geneontology.org/cgi-bin/amigo/term_details?term=GO:0000229
sphingolipid catabolic process	Gene Ontology	GO:0030149	1	80	0,171673049	0,150279992	comp97992_c0_seq1	http://amigo.geneontology.org/cgi-bin/amigo/term_details?term=GO:0030149
membrane lipid catabolic process	Gene Ontology	GO:0046466	1	80	0,171673049	0,150279992	comp97992_c0_seq1	http://amigo.geneontology.org/cgi-bin/amigo/term_details?term=GO:0046466
defense response to other organism	Gene Ontology	GO:0098542	9	2669	0,172299497	0,150473965	comp31466_c0_seq1|comp31709_c0_seq1|comp25457_c0_seq1|comp94857_c0_seq1|comp51386_c0_seq1|comp68814_c0_seq1|comp55583_c0_seq1|comp1727_c0_seq1|comp5507_c0_seq1	http://amigo.geneontology.org/cgi-bin/amigo/term_details?term=GO:0098542
Golgi apparatus	Gene Ontology	GO:0005794	16	5293	0,172449133	0,150473965	comp56372_c0_seq1|comp53995_c0_seq1|comp55956_c0_seq1|comp81459_c0_seq1|comp77285_c0_seq1|comp37124_c0_seq1|comp89034_c0_seq1|comp56792_c0_seq1|comp6659_c0_seq1|comp55583_c0_seq1|comp13723_c0_seq1|comp57243_c0_seq1|comp9074_c0_seq1|comp29965_c0_seq1|comp1727_c0_seq1|comp82389_c0_seq1	http://amigo.geneontology.org/cgi-bin/amigo/term_details?term=GO:0005794
response to high light intensity	Gene Ontology	GO:0009644	2	321	0,173007096	0,150718514	comp51778_c0_seq1|comp31709_c0_seq1	http://amigo.geneontology.org/cgi-bin/amigo/term_details?term=GO:0009644
binding, bridging	Gene Ontology	GO:0060090	1	81	0,17359789	0,15074925	comp6921_c0_seq1	http://amigo.geneontology.org/cgi-bin/amigo/term_details?term=GO:0060090
response to amino acid	Gene Ontology	GO:0043200	1	81	0,17359789	0,15074925	comp25457_c0_seq1	http://amigo.geneontology.org/cgi-bin/amigo/term_details?term=GO:0043200
ribonucleoprotein complex biogenesis	Gene Ontology	GO:0022613	6	1607	0,174217429	0,151045573	comp9529_c0_seq1|comp57647_c0_seq1|comp1707_c0_seq1|comp43680_c0_seq1|comp6997_c0_seq1|comp65999_c0_seq1	http://amigo.geneontology.org/cgi-bin/amigo/term_details?term=GO:0022613
U4/U6 x U5 tri-snRNP complex	Gene Ontology	GO:0046540	1	82	0,175518283	0,151447619	comp9529_c0_seq1	http://amigo.geneontology.org/cgi-bin/amigo/term_details?term=GO:0046540
nucleotide-sugar transport	Gene Ontology	GO:0015780	1	82	0,175518283	0,151447619	comp29965_c0_seq1	http://amigo.geneontology.org/cgi-bin/amigo/term_details?term=GO:0015780
chorismate metabolic process	Gene Ontology	GO:0046417	1	82	0,175518283	0,151447619	comp9074_c0_seq1	http://amigo.geneontology.org/cgi-bin/amigo/term_details?term=GO:0046417
ribosome biogenesis	Gene Ontology	GO:0042254	5	1272	0,177196064	0,152374074	comp57647_c0_seq1|comp43680_c0_seq1|comp1707_c0_seq1|comp6997_c0_seq1|comp9529_c0_seq1	http://amigo.geneontology.org/cgi-bin/amigo/term_details?term=GO:0042254
maintenance of location in cell	Gene Ontology	GO:0051651	1	83	0,177434237	0,152374074	comp57243_c0_seq1	http://amigo.geneontology.org/cgi-bin/amigo/term_details?term=GO:0051651
polyamine metabolic process	Gene Ontology	GO:0006595	1	83	0,177434237	0,152374074	comp78637_c0_seq1	http://amigo.geneontology.org/cgi-bin/amigo/term_details?term=GO:0006595
plant organ development	Gene Ontology	GO:0099402	12	3804	0,178252351	0,152834813	comp31466_c0_seq1|comp56372_c0_seq1|comp6921_c0_seq1|comp10860_c0_seq1|comp7471_c0_seq1|comp60984_c0_seq1|comp17765_c0_seq1|comp51386_c0_seq1|comp55583_c0_seq1|comp32954_c0_seq1|comp1727_c0_seq1|comp81004_c0_seq1	http://amigo.geneontology.org/cgi-bin/amigo/term_details?term=GO:0099402
mRNA metabolic process	Gene Ontology	GO:0016071	7	1973	0,178921514	0,153046971	comp58972_c0_seq1|comp31134_c0_seq1|comp9529_c0_seq1|comp84207_c0_seq1|comp84209_c0_seq1|comp32954_c0_seq1|comp5507_c0_seq1	http://amigo.geneontology.org/cgi-bin/amigo/term_details?term=GO:0016071
vacuolar proton-transporting V-type ATPase complex	Gene Ontology	GO:0016471	1	84	0,179345763	0,153046971	comp57243_c0_seq1	http://amigo.geneontology.org/cgi-bin/amigo/term_details?term=GO:0016471
endosome organization	Gene Ontology	GO:0007032	1	84	0,179345763	0,153046971	comp33200_c0_seq1	http://amigo.geneontology.org/cgi-bin/amigo/term_details?term=GO:0007032
anchored component of membrane	Gene Ontology	GO:0031225	2	330	0,180450506	0,153731213	comp29016_c0_seq1|comp4603_c0_seq1	http://amigo.geneontology.org/cgi-bin/amigo/term_details?term=GO:0031225
purine ribonucleotide metabolic process	Gene Ontology	GO:0009150	4	947	0,18102753	0,153731213	comp57243_c0_seq1|comp94857_c0_seq1|comp82241_c0_seq1|comp53145_c0_seq1	http://amigo.geneontology.org/cgi-bin/amigo/term_details?term=GO:0009150
oxidoreductase activity, acting on diphenols and related substances as donors	Gene Ontology	GO:0016679	1	85	0,181252871	0,153731213	comp53145_c0_seq1	http://amigo.geneontology.org/cgi-bin/amigo/term_details?term=GO:0016679
phenylpropanoid biosynthetic process	Gene Ontology	GO:0009699	2	331	0,181280585	0,153731213	comp75091_c0_seq1|comp75090_c0_seq1	http://amigo.geneontology.org/cgi-bin/amigo/term_details?term=GO:0009699
whole membrane	Gene Ontology	GO:0098805	15	4961	0,182084793	0,154172311	comp56372_c0_seq1|comp84349_c0_seq1|comp84031_c0_seq1|comp55956_c0_seq1|comp81459_c0_seq1|comp7541_c0_seq1|comp77285_c0_seq1|comp74646_c0_seq1|comp4710_c0_seq1|comp30741_c0_seq1|comp33200_c0_seq1|comp55583_c0_seq1|comp57243_c0_seq1|comp1727_c0_seq1|comp31815_c0_seq1	http://amigo.geneontology.org/cgi-bin/amigo/term_details?term=GO:0098805
purine nucleotide metabolic process	Gene Ontology	GO:0006163	4	951	0,182866987	0,154416718	comp57243_c0_seq1|comp94857_c0_seq1|comp82241_c0_seq1|comp53145_c0_seq1	http://amigo.geneontology.org/cgi-bin/amigo/term_details?term=GO:0006163
negative regulation of gene expression, epigenetic	Gene Ontology	GO:0045814	2	333	0,182942478	0,154416718	comp84349_c0_seq1|comp68814_c0_seq1	http://amigo.geneontology.org/cgi-bin/amigo/term_details?term=GO:0045814
cysteine biosynthetic process	Gene Ontology	GO:0019344	1	87	0,185053873	0,155956343	comp84031_c0_seq1	http://amigo.geneontology.org/cgi-bin/amigo/term_details?term=GO:0019344
nucleotide transmembrane transporter activity	Gene Ontology	GO:0015215	1	88	0,186947787	0,156036166	comp78018_c0_seq1	http://amigo.geneontology.org/cgi-bin/amigo/term_details?term=GO:0015215
membrane budding	Gene Ontology	GO:0006900	1	88	0,186947787	0,156036166	comp33200_c0_seq1	http://amigo.geneontology.org/cgi-bin/amigo/term_details?term=GO:0006900
DNA polymerase activity	Gene Ontology	GO:0034061	1	89	0,188837323	0,156036166	comp9440_c0_seq1	http://amigo.geneontology.org/cgi-bin/amigo/term_details?term=GO:0034061
cellular macromolecular complex assembly	Gene Ontology	GO:0034622	6	1651	0,189337741	0,156036166	comp50_c0_seq1|comp57647_c0_seq1|comp27652_c0_seq1|comp1707_c0_seq1|comp57243_c0_seq1|comp65999_c0_seq1	http://amigo.geneontology.org/cgi-bin/amigo/term_details?term=GO:0034622
chloroplast stroma	Gene Ontology	GO:0009570	11	3481	0,190206562	0,156036166	comp74646_c0_seq1|comp82241_c0_seq1|comp84031_c0_seq1|comp28292_c0_seq1|comp82688_c0_seq1|comp7471_c0_seq1|comp9074_c0_seq1|comp55643_c0_seq1|comp51386_c0_seq1|comp55642_c0_seq1|comp5930_c0_seq1	http://amigo.geneontology.org/cgi-bin/amigo/term_details?term=GO:0009570
mRNA processing	Gene Ontology	GO:0006397	6	1654	0,190386985	0,156036166	comp84209_c0_seq1|comp9529_c0_seq1|comp84207_c0_seq1|comp58972_c0_seq1|comp32954_c0_seq1|comp5507_c0_seq1	http://amigo.geneontology.org/cgi-bin/amigo/term_details?term=GO:0006397
divalent metal ion transport	Gene Ontology	GO:0070838	2	342	0,190448211	0,156036166	comp4710_c0_seq1|comp57713_c0_seq1	http://amigo.geneontology.org/cgi-bin/amigo/term_details?term=GO:0070838
divalent inorganic cation transport	Gene Ontology	GO:0072511	2	342	0,190448211	0,156036166	comp4710_c0_seq1|comp57713_c0_seq1	http://amigo.geneontology.org/cgi-bin/amigo/term_details?term=GO:0072511
pyrimidine nucleobase metabolic process	Gene Ontology	GO:0006206	1	90	0,190722492	0,156036166	comp56792_c0_seq1	http://amigo.geneontology.org/cgi-bin/amigo/term_details?term=GO:0006206
acid-amino acid ligase activity	Gene Ontology	GO:0016881	1	90	0,190722492	0,156036166	comp7335_c0_seq1	http://amigo.geneontology.org/cgi-bin/amigo/term_details?term=GO:0016881
glycogen metabolic process	Gene Ontology	GO:0005977	1	90	0,190722492	0,156036166	comp26932_c0_seq1	http://amigo.geneontology.org/cgi-bin/amigo/term_details?term=GO:0005977
energy reserve metabolic process	Gene Ontology	GO:0006112	1	90	0,190722492	0,156036166	comp26932_c0_seq1	http://amigo.geneontology.org/cgi-bin/amigo/term_details?term=GO:0006112
single organism reproductive process	Gene Ontology	GO:0044702	18	6169	0,191070242	0,156036166	comp58972_c0_seq1|comp84349_c0_seq1|comp31134_c0_seq1|comp31709_c0_seq1|comp30741_c0_seq1|comp62505_c0_seq1|comp50_c0_seq1|comp37124_c0_seq1|comp84031_c0_seq1|comp27652_c0_seq1|comp55583_c0_seq1|comp57713_c0_seq1|comp82461_c0_seq1|comp29768_c0_seq1|comp32954_c0_seq1|comp1727_c0_seq1|comp78637_c0_seq1|comp81797_c0_seq1	http://amigo.geneontology.org/cgi-bin/amigo/term_details?term=GO:0044702
endomembrane system	Gene Ontology	GO:0012505	26	9329	0,191319842	0,156036166	comp56372_c0_seq1|comp5159_c0_seq1|comp9074_c0_seq1|comp55583_c0_seq1|comp57243_c0_seq1|comp34164_c0_seq1|comp96634_c0_seq1|comp53995_c0_seq1|comp5591_c0_seq1|comp30741_c0_seq1|comp13723_c0_seq1|comp56792_c0_seq1|comp31171_c0_seq1|comp55956_c0_seq1|comp81459_c0_seq1|comp37124_c0_seq1|comp6983_c0_seq1|comp89034_c0_seq1|comp6659_c0_seq1|comp29965_c0_seq1|comp82389_c0_seq1|comp4710_c0_seq1|comp77285…	http://amigo.geneontology.org/cgi-bin/amigo/term_details?term=GO:0012505
catalytic activity	Gene Ontology	GO:0003824	76	29978	0,19159601	0,156036166	comp50412_c0_seq1|comp56372_c0_seq1|comp9440_c0_seq1|comp84349_c0_seq1|comp57923_c0_seq1|comp10860_c0_seq1|comp97992_c0_seq1|comp5930_c0_seq1|comp75757_c0_seq1|comp74646_c0_seq1|comp8346_c0_seq1|comp55643_c0_seq1|comp73512_c0_seq1|comp32058_c0_seq1|comp57243_c0_seq1|comp80338_c0_seq1|comp54983_c0_seq1|comp90436_c0_seq1|comp7335_c0_seq1|comp96634_c0_seq1|comp7672_c0_seq1|comp39183_c0_seq1|comp8432…	http://amigo.geneontology.org/cgi-bin/amigo/term_details?term=GO:0003824
nucleoside transmembrane transporter activity	Gene Ontology	GO:0005337	1	91	0,192603303	0,156036166	comp78018_c0_seq1	http://amigo.geneontology.org/cgi-bin/amigo/term_details?term=GO:0005337
3-chloroallyl aldehyde dehydrogenase activity	Gene Ontology	GO:0004028	1	91	0,192603303	0,156036166	comp28292_c0_seq1	http://amigo.geneontology.org/cgi-bin/amigo/term_details?term=GO:0004028
nucleobase catabolic process	Gene Ontology	GO:0046113	1	91	0,192603303	0,156036166	comp56792_c0_seq1	http://amigo.geneontology.org/cgi-bin/amigo/term_details?term=GO:0046113
ribosomal small subunit assembly	Gene Ontology	GO:0000028	1	91	0,192603303	0,156036166	comp1707_c0_seq1	http://amigo.geneontology.org/cgi-bin/amigo/term_details?term=GO:0000028
organic acid biosynthetic process	Gene Ontology	GO:0016053	7	2017	0,192685019	0,156036166	comp31466_c0_seq1|comp84031_c0_seq1|comp82688_c0_seq1|comp9074_c0_seq1|comp56792_c0_seq1|comp7844_c0_seq1|comp31325_c0_seq1	http://amigo.geneontology.org/cgi-bin/amigo/term_details?term=GO:0016053
single-organism transport	Gene Ontology	GO:0044765	11	3496	0,193794909	0,156036166	comp56372_c0_seq1|comp50_c0_seq1|comp78018_c0_seq1|comp58003_c0_seq1|comp27652_c0_seq1|comp94857_c0_seq1|comp2962_c0_seq1|comp95251_c0_seq1|comp57243_c0_seq1|comp29016_c0_seq1|comp29965_c0_seq1	http://amigo.geneontology.org/cgi-bin/amigo/term_details?term=GO:0044765
NAD binding	Gene Ontology	GO:0051287	2	346	0,193797488	0,156036166	comp28292_c0_seq1|comp84324_c0_seq1	http://amigo.geneontology.org/cgi-bin/amigo/term_details?term=GO:0051287
intracellular receptor signaling pathway	Gene Ontology	GO:0030522	1	92	0,194479767	0,156036166	comp57923_c0_seq1	http://amigo.geneontology.org/cgi-bin/amigo/term_details?term=GO:0030522
water channel activity	Gene Ontology	GO:0015250	1	92	0,194479767	0,156036166	comp29016_c0_seq1	http://amigo.geneontology.org/cgi-bin/amigo/term_details?term=GO:0015250
water transmembrane transporter activity	Gene Ontology	GO:0005372	1	92	0,194479767	0,156036166	comp29016_c0_seq1	http://amigo.geneontology.org/cgi-bin/amigo/term_details?term=GO:0005372
triglyceride biosynthetic process	Gene Ontology	GO:0019432	1	92	0,194479767	0,156036166	comp5159_c0_seq1	http://amigo.geneontology.org/cgi-bin/amigo/term_details?term=GO:0019432
blue light signaling pathway	Gene Ontology	GO:0009785	1	92	0,194479767	0,156036166	comp57923_c0_seq1	http://amigo.geneontology.org/cgi-bin/amigo/term_details?term=GO:0009785
carbon-nitrogen lyase activity	Gene Ontology	GO:0016840	1	92	0,194479767	0,156036166	comp6983_c0_seq1	http://amigo.geneontology.org/cgi-bin/amigo/term_details?term=GO:0016840
regulation of response to osmotic stress	Gene Ontology	GO:0047484	1	92	0,194479767	0,156036166	comp32058_c0_seq1	http://amigo.geneontology.org/cgi-bin/amigo/term_details?term=GO:0047484
glycerol channel activity	Gene Ontology	GO:0015254	1	92	0,194479767	0,156036166	comp29016_c0_seq1	http://amigo.geneontology.org/cgi-bin/amigo/term_details?term=GO:0015254
xyloglucan metabolic process	Gene Ontology	GO:0010411	1	92	0,194479767	0,156036166	comp53995_c0_seq1	http://amigo.geneontology.org/cgi-bin/amigo/term_details?term=GO:0010411
S-adenosylmethionine metabolic process	Gene Ontology	GO:0046500	1	92	0,194479767	0,156036166	comp84349_c0_seq1	http://amigo.geneontology.org/cgi-bin/amigo/term_details?term=GO:0046500
positive regulation of cellular component organization	Gene Ontology	GO:0051130	2	347	0,194636016	0,156036166	comp1727_c0_seq1|comp55583_c0_seq1	http://amigo.geneontology.org/cgi-bin/amigo/term_details?term=GO:0051130
alpha-amino acid biosynthetic process	Gene Ontology	GO:1901607	3	652	0,195675495	0,156638127	comp7844_c0_seq1|comp84031_c0_seq1|comp31325_c0_seq1	http://amigo.geneontology.org/cgi-bin/amigo/term_details?term=GO:1901607
cell differentiation	Gene Ontology	GO:0030154	8	2391	0,196127517	0,156768748	comp58972_c0_seq1|comp84031_c0_seq1|comp62505_c0_seq1|comp7471_c0_seq1|comp37124_c0_seq1|comp55583_c0_seq1|comp1727_c0_seq1|comp65999_c0_seq1	http://amigo.geneontology.org/cgi-bin/amigo/term_details?term=GO:0030154
spindle assembly	Gene Ontology	GO:0051225	1	94	0,198219692	0,158208064	comp31134_c0_seq1	http://amigo.geneontology.org/cgi-bin/amigo/term_details?term=GO:0051225
microtubule binding	Gene Ontology	GO:0008017	2	352	0,198835572	0,158384266	comp1727_c0_seq1|comp55583_c0_seq1	http://amigo.geneontology.org/cgi-bin/amigo/term_details?term=GO:0008017
purine ribonucleotide biosynthetic process	Gene Ontology	GO:0009152	2	353	0,19967682	0,158384266	comp57243_c0_seq1|comp94857_c0_seq1	http://amigo.geneontology.org/cgi-bin/amigo/term_details?term=GO:0009152
purine nucleotide biosynthetic process	Gene Ontology	GO:0006164	2	353	0,19967682	0,158384266	comp57243_c0_seq1|comp94857_c0_seq1	http://amigo.geneontology.org/cgi-bin/amigo/term_details?term=GO:0006164
cation transmembrane transporter activity	Gene Ontology	GO:0008324	6	1682	0,200287653	0,158384266	comp4710_c0_seq1|comp94857_c0_seq1|comp57713_c0_seq1|comp95251_c0_seq1|comp57243_c0_seq1|comp53145_c0_seq1	http://amigo.geneontology.org/cgi-bin/amigo/term_details?term=GO:0008324
rRNA processing	Gene Ontology	GO:0006364	3	662	0,201581943	0,158384266	comp43680_c0_seq1|comp6997_c0_seq1|comp9529_c0_seq1	http://amigo.geneontology.org/cgi-bin/amigo/term_details?term=GO:0006364
nucleobase-containing small molecule metabolic process	Gene Ontology	GO:0055086	6	1686	0,201717565	0,158384266	comp84349_c0_seq1|comp82241_c0_seq1|comp94857_c0_seq1|comp56792_c0_seq1|comp57243_c0_seq1|comp53145_c0_seq1	http://amigo.geneontology.org/cgi-bin/amigo/term_details?term=GO:0055086
metal ion binding	Gene Ontology	GO:0046872	34	12627	0,201932727	0,158384266	comp56372_c0_seq1|comp74939_c0_seq1|comp84349_c0_seq1|comp74646_c0_seq1|comp55643_c0_seq1|comp73512_c0_seq1|comp55583_c0_seq1|comp32058_c0_seq1|comp75090_c0_seq1|comp90436_c0_seq1|comp96634_c0_seq1|comp19510_c0_seq1|comp7541_c0_seq1|comp43487_c0_seq1|comp4710_c0_seq1|comp79924_c0_seq1|comp56792_c0_seq1|comp33200_c0_seq1|comp75091_c0_seq1|comp31466_c0_seq1|comp28292_c0_seq1|comp82688_c0_seq1|comp8…	http://amigo.geneontology.org/cgi-bin/amigo/term_details?term=GO:0046872
auxin transmembrane transporter activity	Gene Ontology	GO:0080161	1	96	0,201942346	0,158384266	comp95251_c0_seq1	http://amigo.geneontology.org/cgi-bin/amigo/term_details?term=GO:0080161
cyclin-dependent protein kinase activity	Gene Ontology	GO:0097472	1	96	0,201942346	0,158384266	comp10860_c0_seq1	http://amigo.geneontology.org/cgi-bin/amigo/term_details?term=GO:0097472
cyclin-dependent protein serine/threonine kinase activity	Gene Ontology	GO:0004693	1	96	0,201942346	0,158384266	comp10860_c0_seq1	http://amigo.geneontology.org/cgi-bin/amigo/term_details?term=GO:0004693
organophosphate ester transmembrane transporter activity	Gene Ontology	GO:0015605	1	96	0,201942346	0,158384266	comp78018_c0_seq1	http://amigo.geneontology.org/cgi-bin/amigo/term_details?term=GO:0015605
beta-glucosidase activity	Gene Ontology	GO:0008422	1	96	0,201942346	0,158384266	comp82389_c0_seq1	http://amigo.geneontology.org/cgi-bin/amigo/term_details?term=GO:0008422
plant epidermis development	Gene Ontology	GO:0090558	4	995	0,203494993	0,158588836	comp7471_c0_seq1|comp1727_c0_seq1|comp55583_c0_seq1|comp65999_c0_seq1	http://amigo.geneontology.org/cgi-bin/amigo/term_details?term=GO:0090558
cellular water homeostasis	Gene Ontology	GO:0009992	1	97	0,203797221	0,158588836	comp29016_c0_seq1	http://amigo.geneontology.org/cgi-bin/amigo/term_details?term=GO:0009992
chaperone binding	Gene Ontology	GO:0051087	1	97	0,203797221	0,158588836	comp26712_c0_seq1	http://amigo.geneontology.org/cgi-bin/amigo/term_details?term=GO:0051087
cysteine metabolic process	Gene Ontology	GO:0006534	1	97	0,203797221	0,158588836	comp84031_c0_seq1	http://amigo.geneontology.org/cgi-bin/amigo/term_details?term=GO:0006534
water homeostasis	Gene Ontology	GO:0030104	1	97	0,203797221	0,158588836	comp29016_c0_seq1	http://amigo.geneontology.org/cgi-bin/amigo/term_details?term=GO:0030104
rRNA metabolic process	Gene Ontology	GO:0016072	3	666	0,203956382	0,158588836	comp43680_c0_seq1|comp6997_c0_seq1|comp9529_c0_seq1	http://amigo.geneontology.org/cgi-bin/amigo/term_details?term=GO:0016072
post-embryonic root development	Gene Ontology	GO:0048528	3	667	0,204551021	0,158823663	comp31466_c0_seq1|comp1727_c0_seq1|comp55583_c0_seq1	http://amigo.geneontology.org/cgi-bin/amigo/term_details?term=GO:0048528
cation binding	Gene Ontology	GO:0043169	34	12653	0,205441083	0,158992892	comp56372_c0_seq1|comp74939_c0_seq1|comp84349_c0_seq1|comp74646_c0_seq1|comp55643_c0_seq1|comp73512_c0_seq1|comp55583_c0_seq1|comp32058_c0_seq1|comp75090_c0_seq1|comp90436_c0_seq1|comp96634_c0_seq1|comp19510_c0_seq1|comp7541_c0_seq1|comp43487_c0_seq1|comp4710_c0_seq1|comp79924_c0_seq1|comp56792_c0_seq1|comp33200_c0_seq1|comp75091_c0_seq1|comp31466_c0_seq1|comp28292_c0_seq1|comp82688_c0_seq1|comp8…	http://amigo.geneontology.org/cgi-bin/amigo/term_details?term=GO:0043169
ribonucleoside monophosphate biosynthetic process	Gene Ontology	GO:0009156	2	360	0,205577253	0,158992892	comp57243_c0_seq1|comp94857_c0_seq1	http://amigo.geneontology.org/cgi-bin/amigo/term_details?term=GO:0009156
cellular response to nitrogen levels	Gene Ontology	GO:0043562	1	98	0,205647809	0,158992892	comp56792_c0_seq1	http://amigo.geneontology.org/cgi-bin/amigo/term_details?term=GO:0043562
acylglycerol biosynthetic process	Gene Ontology	GO:0046463	1	99	0,207494118	0,159309421	comp5159_c0_seq1	http://amigo.geneontology.org/cgi-bin/amigo/term_details?term=GO:0046463
hydrolase activity, hydrolyzing N-glycosyl compounds	Gene Ontology	GO:0016799	1	99	0,207494118	0,159309421	comp85274_c0_seq1	http://amigo.geneontology.org/cgi-bin/amigo/term_details?term=GO:0016799
neutral lipid biosynthetic process	Gene Ontology	GO:0046460	1	99	0,207494118	0,159309421	comp5159_c0_seq1	http://amigo.geneontology.org/cgi-bin/amigo/term_details?term=GO:0046460
ESCRT complex	Gene Ontology	GO:0036452	1	99	0,207494118	0,159309421	comp33200_c0_seq1	http://amigo.geneontology.org/cgi-bin/amigo/term_details?term=GO:0036452
plastid stroma	Gene Ontology	GO:0009532	11	3554	0,207955371	0,159309421	comp74646_c0_seq1|comp82241_c0_seq1|comp84031_c0_seq1|comp28292_c0_seq1|comp82688_c0_seq1|comp7471_c0_seq1|comp9074_c0_seq1|comp55643_c0_seq1|comp51386_c0_seq1|comp55642_c0_seq1|comp5930_c0_seq1	http://amigo.geneontology.org/cgi-bin/amigo/term_details?term=GO:0009532
carboxy-lyase activity	Gene Ontology	GO:0016831	2	363	0,208111923	0,159309421	comp29768_c0_seq1|comp78637_c0_seq1	http://amigo.geneontology.org/cgi-bin/amigo/term_details?term=GO:0016831
oxidoreductase activity, acting on the aldehyde or oxo group of donors	Gene Ontology	GO:0016903	2	363	0,208111923	0,159309421	comp28292_c0_seq1|comp84324_c0_seq1	http://amigo.geneontology.org/cgi-bin/amigo/term_details?term=GO:0016903
cytoplasmic part	Gene Ontology	GO:0044444	89	35678	0,208887254	0,159571377	comp74646_c0_seq1|comp75757_c0_seq1|comp34164_c0_seq1|comp7335_c0_seq1|comp31466_c0_seq1|comp19510_c0_seq1|comp4378_c0_seq1|comp4710_c0_seq1|comp79924_c0_seq1|comp7844_c0_seq1|comp65999_c0_seq1|comp31171_c0_seq1|comp28292_c0_seq1|comp89034_c0_seq1|comp26712_c0_seq1|comp58003_c0_seq1|comp33358_c0_seq1|comp29767_c0_seq1|comp95813_c0_seq1|comp95251_c0_seq1|comp29016_c0_seq1|comp1727_c0_seq1|comp5637…	http://amigo.geneontology.org/cgi-bin/amigo/term_details?term=GO:0044444
aldehyde dehydrogenase (NAD) activity	Gene Ontology	GO:0004029	1	100	0,20933616	0,159571377	comp28292_c0_seq1	http://amigo.geneontology.org/cgi-bin/amigo/term_details?term=GO:0004029
regulation of seed development	Gene Ontology	GO:0080050	1	100	0,20933616	0,159571377	comp82461_c0_seq1	http://amigo.geneontology.org/cgi-bin/amigo/term_details?term=GO:0080050
U2-type spliceosomal complex	Gene Ontology	GO:0005684	1	101	0,211173942	0,160072983	comp5507_c0_seq1	http://amigo.geneontology.org/cgi-bin/amigo/term_details?term=GO:0005684
poly-pyrimidine tract binding	Gene Ontology	GO:0008187	1	101	0,211173942	0,160072983	comp5507_c0_seq1	http://amigo.geneontology.org/cgi-bin/amigo/term_details?term=GO:0008187
double-stranded RNA binding	Gene Ontology	GO:0003725	1	101	0,211173942	0,160072983	comp68814_c0_seq1	http://amigo.geneontology.org/cgi-bin/amigo/term_details?term=GO:0003725
xylem development	Gene Ontology	GO:0010089	1	101	0,211173942	0,160072983	comp62505_c0_seq1	http://amigo.geneontology.org/cgi-bin/amigo/term_details?term=GO:0010089
response to starvation	Gene Ontology	GO:0042594	3	679	0,211717726	0,16026135	comp82461_c0_seq1|comp51778_c0_seq1|comp7844_c0_seq1	http://amigo.geneontology.org/cgi-bin/amigo/term_details?term=GO:0042594
glycerol metabolic process	Gene Ontology	GO:0006071	1	102	0,213007477	0,160343115	comp5159_c0_seq1	http://amigo.geneontology.org/cgi-bin/amigo/term_details?term=GO:0006071
spindle organization	Gene Ontology	GO:0007051	1	102	0,213007477	0,160343115	comp31134_c0_seq1	http://amigo.geneontology.org/cgi-bin/amigo/term_details?term=GO:0007051
cell volume homeostasis	Gene Ontology	GO:0006884	1	102	0,213007477	0,160343115	comp29016_c0_seq1	http://amigo.geneontology.org/cgi-bin/amigo/term_details?term=GO:0006884
ceramide metabolic process	Gene Ontology	GO:0006672	1	102	0,213007477	0,160343115	comp97992_c0_seq1	http://amigo.geneontology.org/cgi-bin/amigo/term_details?term=GO:0006672
fatty acid synthase activity	Gene Ontology	GO:0004312	1	103	0,214836772	0,161356658	comp82688_c0_seq1	http://amigo.geneontology.org/cgi-bin/amigo/term_details?term=GO:0004312
single-organism localization	Gene Ontology	GO:1902578	11	3582	0,214948517	0,161356658	comp56372_c0_seq1|comp50_c0_seq1|comp78018_c0_seq1|comp58003_c0_seq1|comp27652_c0_seq1|comp94857_c0_seq1|comp2962_c0_seq1|comp95251_c0_seq1|comp57243_c0_seq1|comp29016_c0_seq1|comp29965_c0_seq1	http://amigo.geneontology.org/cgi-bin/amigo/term_details?term=GO:1902578
protein metabolic process	Gene Ontology	GO:0019538	36	13553	0,216923908	0,16261462	comp50412_c0_seq1|comp7541_c0_seq1|comp57923_c0_seq1|comp10860_c0_seq1|comp701_c0_seq1|comp5930_c0_seq1|comp78018_c0_seq1|comp8346_c0_seq1|comp32058_c0_seq1|comp34164_c0_seq1|comp80338_c0_seq1|comp90436_c0_seq1|comp7335_c0_seq1|comp96634_c0_seq1|comp57647_c0_seq1|comp43487_c0_seq1|comp79924_c0_seq1|comp37699_c0_seq1|comp1707_c0_seq1|comp13723_c0_seq1|comp15997_c0_seq1|comp31815_c0_seq1|comp82582_…	http://amigo.geneontology.org/cgi-bin/amigo/term_details?term=GO:0019538
isomerase activity	Gene Ontology	GO:0016853	4	1024	0,217452712	0,162786189	comp30741_c0_seq1|comp75757_c0_seq1|comp88320_c0_seq1|comp57923_c0_seq1	http://amigo.geneontology.org/cgi-bin/amigo/term_details?term=GO:0016853
purine-containing compound biosynthetic process	Gene Ontology	GO:0072522	2	375	0,218281961	0,162883232	comp57243_c0_seq1|comp94857_c0_seq1	http://amigo.geneontology.org/cgi-bin/amigo/term_details?term=GO:0072522
organophosphate ester transport	Gene Ontology	GO:0015748	1	105	0,218482685	0,162883232	comp78018_c0_seq1	http://amigo.geneontology.org/cgi-bin/amigo/term_details?term=GO:0015748
spliceosomal tri-snRNP complex	Gene Ontology	GO:0097526	1	105	0,218482685	0,162883232	comp9529_c0_seq1	http://amigo.geneontology.org/cgi-bin/amigo/term_details?term=GO:0097526
small molecule biosynthetic process	Gene Ontology	GO:0044283	8	2469	0,219577581	0,163474945	comp31466_c0_seq1|comp84031_c0_seq1|comp82688_c0_seq1|comp9074_c0_seq1|comp6983_c0_seq1|comp56792_c0_seq1|comp7844_c0_seq1|comp31325_c0_seq1	http://amigo.geneontology.org/cgi-bin/amigo/term_details?term=GO:0044283
nucleoside monophosphate biosynthetic process	Gene Ontology	GO:0009124	2	377	0,219981364	0,163551211	comp57243_c0_seq1|comp94857_c0_seq1	http://amigo.geneontology.org/cgi-bin/amigo/term_details?term=GO:0009124
glutamate metabolic process	Gene Ontology	GO:0006536	1	106	0,220299322	0,163563546	comp28292_c0_seq1	http://amigo.geneontology.org/cgi-bin/amigo/term_details?term=GO:0006536
transmembrane transport	Gene Ontology	GO:0055085	8	2475	0,221424492	0,163788902	comp56372_c0_seq1|comp78018_c0_seq1|comp94857_c0_seq1|comp57713_c0_seq1|comp95251_c0_seq1|comp57243_c0_seq1|comp29016_c0_seq1|comp29965_c0_seq1	http://amigo.geneontology.org/cgi-bin/amigo/term_details?term=GO:0055085
cellular response to stress	Gene Ontology	GO:0033554	10	3227	0,221453763	0,163788902	comp9440_c0_seq1|comp57923_c0_seq1|comp30741_c0_seq1|comp85274_c0_seq1|comp51778_c0_seq1|comp82461_c0_seq1|comp34164_c0_seq1|comp7844_c0_seq1|comp31325_c0_seq1|comp65999_c0_seq1	http://amigo.geneontology.org/cgi-bin/amigo/term_details?term=GO:0033554
secretion by cell	Gene Ontology	GO:0032940	2	379	0,221681895	0,163788902	comp27652_c0_seq1|comp50_c0_seq1	http://amigo.geneontology.org/cgi-bin/amigo/term_details?term=GO:0032940
glyoxysome	Gene Ontology	GO:0009514	1	107	0,222111759	0,163788902	comp75757_c0_seq1	http://amigo.geneontology.org/cgi-bin/amigo/term_details?term=GO:0009514
mitochondrial ATP synthesis coupled electron transport	Gene Ontology	GO:0042775	1	107	0,222111759	0,163788902	comp53145_c0_seq1	http://amigo.geneontology.org/cgi-bin/amigo/term_details?term=GO:0042775
carbohydrate transport	Gene Ontology	GO:0008643	2	380	0,22253257	0,163876556	comp29965_c0_seq1|comp58003_c0_seq1	http://amigo.geneontology.org/cgi-bin/amigo/term_details?term=GO:0008643
macromolecule metabolic process	Gene Ontology	GO:0043170	63	24812	0,223776331	0,164129471	comp50412_c0_seq1|comp74939_c0_seq1|comp57923_c0_seq1|comp10860_c0_seq1|comp9529_c0_seq1|comp5930_c0_seq1|comp78018_c0_seq1|comp68814_c0_seq1|comp8346_c0_seq1|comp17765_c0_seq1|comp32058_c0_seq1|comp34164_c0_seq1|comp80338_c0_seq1|comp31815_c0_seq1|comp7335_c0_seq1|comp96634_c0_seq1|comp9440_c0_seq1|comp53995_c0_seq1|comp57647_c0_seq1|comp18221_c0_seq1|comp29767_c0_seq1|comp43487_c0_seq1|comp5177…	http://amigo.geneontology.org/cgi-bin/amigo/term_details?term=GO:0043170
active transmembrane transporter activity	Gene Ontology	GO:0022804	7	2112	0,223777397	0,164129471	comp32203_c0_seq1|comp56372_c0_seq1|comp78018_c0_seq1|comp4710_c0_seq1|comp57713_c0_seq1|comp95251_c0_seq1|comp57243_c0_seq1	http://amigo.geneontology.org/cgi-bin/amigo/term_details?term=GO:0022804
carbohydrate transmembrane transport	Gene Ontology	GO:0034219	1	108	0,223920006	0,164129471	comp29965_c0_seq1	http://amigo.geneontology.org/cgi-bin/amigo/term_details?term=GO:0034219
lipid binding	Gene Ontology	GO:0008289	4	1038	0,224283267	0,164129471	comp62505_c0_seq1|comp58003_c0_seq1|comp33200_c0_seq1|comp2962_c0_seq1	http://amigo.geneontology.org/cgi-bin/amigo/term_details?term=GO:0008289
inorganic cation transmembrane transport	Gene Ontology	GO:0098662	3	700	0,224388059	0,164129471	comp57243_c0_seq1|comp94857_c0_seq1|comp57713_c0_seq1	http://amigo.geneontology.org/cgi-bin/amigo/term_details?term=GO:0098662
intramolecular oxidoreductase activity, transposing S-S bonds	Gene Ontology	GO:0016864	1	109	0,225724072	0,164376948	comp30741_c0_seq1	http://amigo.geneontology.org/cgi-bin/amigo/term_details?term=GO:0016864
protein disulfide isomerase activity	Gene Ontology	GO:0003756	1	109	0,225724072	0,164376948	comp30741_c0_seq1	http://amigo.geneontology.org/cgi-bin/amigo/term_details?term=GO:0003756
regulation of cellular component size	Gene Ontology	GO:0032535	2	384	0,225937858	0,164376948	comp31171_c0_seq1|comp29016_c0_seq1	http://amigo.geneontology.org/cgi-bin/amigo/term_details?term=GO:0032535
regulation of anatomical structure size	Gene Ontology	GO:0090066	2	384	0,225937858	0,164376948	comp31171_c0_seq1|comp29016_c0_seq1	http://amigo.geneontology.org/cgi-bin/amigo/term_details?term=GO:0090066
auxin polar transport	Gene Ontology	GO:0009926	2	385	0,226789799	0,164775883	comp56372_c0_seq1|comp95251_c0_seq1	http://amigo.geneontology.org/cgi-bin/amigo/term_details?term=GO:0009926
cytoplasmic mRNA processing body assembly	Gene Ontology	GO:0033962	1	110	0,227523967	0,165088297	comp65999_c0_seq1	http://amigo.geneontology.org/cgi-bin/amigo/term_details?term=GO:0033962
secretion	Gene Ontology	GO:0046903	2	387	0,228494383	0,165457587	comp27652_c0_seq1|comp50_c0_seq1	http://amigo.geneontology.org/cgi-bin/amigo/term_details?term=GO:0046903
transporter activity	Gene Ontology	GO:0005215	14	4798	0,229000867	0,165457587	comp32203_c0_seq1|comp56372_c0_seq1|comp25457_c0_seq1|comp78018_c0_seq1|comp4710_c0_seq1|comp94857_c0_seq1|comp81459_c0_seq1|comp32880_c0_seq1|comp57713_c0_seq1|comp95251_c0_seq1|comp57243_c0_seq1|comp29016_c0_seq1|comp29965_c0_seq1|comp53145_c0_seq1	http://amigo.geneontology.org/cgi-bin/amigo/term_details?term=GO:0005215
alditol metabolic process	Gene Ontology	GO:0019400	1	111	0,229319701	0,165457587	comp5159_c0_seq1	http://amigo.geneontology.org/cgi-bin/amigo/term_details?term=GO:0019400
triglyceride metabolic process	Gene Ontology	GO:0006641	1	111	0,229319701	0,165457587	comp5159_c0_seq1	http://amigo.geneontology.org/cgi-bin/amigo/term_details?term=GO:0006641
ribonucleotide metabolic process	Gene Ontology	GO:0009259	4	1049	0,229689321	0,165457587	comp57243_c0_seq1|comp94857_c0_seq1|comp82241_c0_seq1|comp53145_c0_seq1	http://amigo.geneontology.org/cgi-bin/amigo/term_details?term=GO:0009259
proteolysis involved in cellular protein catabolic process	Gene Ontology	GO:0051603	7	2130	0,229862062	0,165457587	comp7335_c0_seq1|comp57018_c0_seq1|comp8346_c0_seq1|comp32058_c0_seq1|comp34164_c0_seq1|comp74770_c0_seq1|comp25001_c0_seq1	http://amigo.geneontology.org/cgi-bin/amigo/term_details?term=GO:0051603
protein serine/threonine phosphatase activity	Gene Ontology	GO:0004722	3	711	0,231084193	0,165916694	comp43487_c0_seq1|comp28637_c0_seq1|comp90436_c0_seq1	http://amigo.geneontology.org/cgi-bin/amigo/term_details?term=GO:0004722
folic acid-containing compound metabolic process	Gene Ontology	GO:0006760	1	112	0,231111283	0,165916694	comp2726_c0_seq1	http://amigo.geneontology.org/cgi-bin/amigo/term_details?term=GO:0006760
oxidative phosphorylation	Gene Ontology	GO:0006119	1	113	0,232898722	0,166319912	comp53145_c0_seq1	http://amigo.geneontology.org/cgi-bin/amigo/term_details?term=GO:0006119
water transport	Gene Ontology	GO:0006833	1	113	0,232898722	0,166319912	comp29016_c0_seq1	http://amigo.geneontology.org/cgi-bin/amigo/term_details?term=GO:0006833
fluid transport	Gene Ontology	GO:0042044	1	113	0,232898722	0,166319912	comp29016_c0_seq1	http://amigo.geneontology.org/cgi-bin/amigo/term_details?term=GO:0042044
ATP synthesis coupled electron transport	Gene Ontology	GO:0042773	1	113	0,232898722	0,166319912	comp53145_c0_seq1	http://amigo.geneontology.org/cgi-bin/amigo/term_details?term=GO:0042773
cation transport	Gene Ontology	GO:0006812	5	1410	0,233312329	0,166396338	comp57243_c0_seq1|comp94857_c0_seq1|comp56372_c0_seq1|comp4710_c0_seq1|comp57713_c0_seq1	http://amigo.geneontology.org/cgi-bin/amigo/term_details?term=GO:0006812
glycerol transmembrane transporter activity	Gene Ontology	GO:0015168	1	114	0,234682028	0,166409308	comp29016_c0_seq1	http://amigo.geneontology.org/cgi-bin/amigo/term_details?term=GO:0015168
negative regulation of phosphorelay signal transduction system	Gene Ontology	GO:0070298	1	114	0,234682028	0,166409308	comp8346_c0_seq1	http://amigo.geneontology.org/cgi-bin/amigo/term_details?term=GO:0070298
negative regulation of ethylene-activated signaling pathway	Gene Ontology	GO:0010105	1	114	0,234682028	0,166409308	comp8346_c0_seq1	http://amigo.geneontology.org/cgi-bin/amigo/term_details?term=GO:0010105
oxidoreductase activity, acting on single donors with incorporation of molecular oxygen, incorporation of two atoms of oxygen	Gene Ontology	GO:0016702	1	114	0,234682028	0,166409308	comp31466_c0_seq1	http://amigo.geneontology.org/cgi-bin/amigo/term_details?term=GO:0016702
serine-type endopeptidase activity	Gene Ontology	GO:0004252	2	396	0,236175502	0,166409308	comp80338_c0_seq1|comp37699_c0_seq1	http://amigo.geneontology.org/cgi-bin/amigo/term_details?term=GO:0004252
cofactor binding	Gene Ontology	GO:0048037	6	1780	0,236344296	0,166409308	comp84324_c0_seq1|comp84031_c0_seq1|comp28292_c0_seq1|comp16687_c0_seq1|comp26932_c0_seq1|comp29768_c0_seq1	http://amigo.geneontology.org/cgi-bin/amigo/term_details?term=GO:0048037
lipid catabolic process	Gene Ontology	GO:0016042	3	720	0,236590347	0,166409308	comp97992_c0_seq1|comp75757_c0_seq1|comp88320_c0_seq1	http://amigo.geneontology.org/cgi-bin/amigo/term_details?term=GO:0016042
chloroplast envelope	Gene Ontology	GO:0009941	10	3284	0,237018902	0,166409308	comp56372_c0_seq1|comp78018_c0_seq1|comp7471_c0_seq1|comp51386_c0_seq1|comp39970_c0_seq1|comp94857_c0_seq1|comp79924_c0_seq1|comp82688_c0_seq1|comp57243_c0_seq1|comp56845_c0_seq1	http://amigo.geneontology.org/cgi-bin/amigo/term_details?term=GO:0009941
dicarboxylic acid metabolic process	Gene Ontology	GO:0043648	2	397	0,237029909	0,166409308	comp28292_c0_seq1|comp9074_c0_seq1	http://amigo.geneontology.org/cgi-bin/amigo/term_details?term=GO:0043648
ribonucleoside biosynthetic process	Gene Ontology	GO:0042455	2	398	0,237884486	0,166409308	comp57243_c0_seq1|comp94857_c0_seq1	http://amigo.geneontology.org/cgi-bin/amigo/term_details?term=GO:0042455
cellular biogenic amine biosynthetic process	Gene Ontology	GO:0042401	1	116	0,23823628	0,166409308	comp78637_c0_seq1	http://amigo.geneontology.org/cgi-bin/amigo/term_details?term=GO:0042401
steroid binding	Gene Ontology	GO:0005496	1	116	0,23823628	0,166409308	comp2962_c0_seq1	http://amigo.geneontology.org/cgi-bin/amigo/term_details?term=GO:0005496
pyridine-containing compound biosynthetic process	Gene Ontology	GO:0072525	1	116	0,23823628	0,166409308	comp6983_c0_seq1	http://amigo.geneontology.org/cgi-bin/amigo/term_details?term=GO:0072525
RNA phosphodiester bond hydrolysis, endonucleolytic	Gene Ontology	GO:0090502	1	116	0,23823628	0,166409308	comp43680_c0_seq1	http://amigo.geneontology.org/cgi-bin/amigo/term_details?term=GO:0090502
oxidoreductase activity, acting on the CH-CH group of donors, NAD or NADP as acceptor	Gene Ontology	GO:0016628	1	116	0,23823628	0,166409308	comp82688_c0_seq1	http://amigo.geneontology.org/cgi-bin/amigo/term_details?term=GO:0016628
amine biosynthetic process	Gene Ontology	GO:0009309	1	116	0,23823628	0,166409308	comp78637_c0_seq1	http://amigo.geneontology.org/cgi-bin/amigo/term_details?term=GO:0009309
multicellular organismal process	Gene Ontology	GO:0032501	30	11258	0,23924007	0,166577239	comp56372_c0_seq1|comp57923_c0_seq1|comp10860_c0_seq1|comp50_c0_seq1|comp27652_c0_seq1|comp55583_c0_seq1|comp6921_c0_seq1|comp31466_c0_seq1|comp84031_c0_seq1|comp82461_c0_seq1|comp29768_c0_seq1|comp81004_c0_seq1|comp17765_c0_seq1|comp78637_c0_seq1|comp84349_c0_seq1|comp31134_c0_seq1|comp84708_c0_seq1|comp30741_c0_seq1|comp37124_c0_seq1|comp60984_c0_seq1|comp51386_c0_seq1|comp7678_c0_seq1|comp8179…	http://amigo.geneontology.org/cgi-bin/amigo/term_details?term=GO:0032501
rRNA binding	Gene Ontology	GO:0019843	2	401	0,240449183	0,166577239	comp78235_c0_seq1|comp1707_c0_seq1	http://amigo.geneontology.org/cgi-bin/amigo/term_details?term=GO:0019843
L-serine metabolic process	Gene Ontology	GO:0006563	1	118	0,241774115	0,166577239	comp84031_c0_seq1	http://amigo.geneontology.org/cgi-bin/amigo/term_details?term=GO:0006563
acylglycerol metabolic process	Gene Ontology	GO:0006639	1	118	0,241774115	0,166577239	comp5159_c0_seq1	http://amigo.geneontology.org/cgi-bin/amigo/term_details?term=GO:0006639
virus induced gene silencing	Gene Ontology	GO:0009616	1	118	0,241774115	0,166577239	comp68814_c0_seq1	http://amigo.geneontology.org/cgi-bin/amigo/term_details?term=GO:0009616
modulation of RNA levels in other organism involved in symbiotic interaction	Gene Ontology	GO:0052249	1	118	0,241774115	0,166577239	comp68814_c0_seq1	http://amigo.geneontology.org/cgi-bin/amigo/term_details?term=GO:0052249
neutral lipid metabolic process	Gene Ontology	GO:0006638	1	118	0,241774115	0,166577239	comp5159_c0_seq1	http://amigo.geneontology.org/cgi-bin/amigo/term_details?term=GO:0006638
pteridine-containing compound metabolic process	Gene Ontology	GO:0042558	1	118	0,241774115	0,166577239	comp2726_c0_seq1	http://amigo.geneontology.org/cgi-bin/amigo/term_details?term=GO:0042558
modulation by symbiont of RNA levels in host	Gene Ontology	GO:0052018	1	118	0,241774115	0,166577239	comp68814_c0_seq1	http://amigo.geneontology.org/cgi-bin/amigo/term_details?term=GO:0052018
aging	Gene Ontology	GO:0007568	3	729	0,242119483	0,166577239	comp51386_c0_seq1|comp84031_c0_seq1|comp30093_c0_seq1	http://amigo.geneontology.org/cgi-bin/amigo/term_details?term=GO:0007568
tubulin binding	Gene Ontology	GO:0015631	2	403	0,242159733	0,166577239	comp1727_c0_seq1|comp55583_c0_seq1	http://amigo.geneontology.org/cgi-bin/amigo/term_details?term=GO:0015631
ADP binding	Gene Ontology	GO:0043531	2	403	0,242159733	0,166577239	comp51386_c0_seq1|comp29695_c0_seq1	http://amigo.geneontology.org/cgi-bin/amigo/term_details?term=GO:0043531
oxidoreductase activity	Gene Ontology	GO:0016491	13	4470	0,243504451	0,167290218	comp31466_c0_seq1|comp75091_c0_seq1|comp84324_c0_seq1|comp19510_c0_seq1|comp28292_c0_seq1|comp82688_c0_seq1|comp75757_c0_seq1|comp56845_c0_seq1|comp85635_c0_seq1|comp74751_c0_seq1|comp33358_c0_seq1|comp53145_c0_seq1|comp75090_c0_seq1	http://amigo.geneontology.org/cgi-bin/amigo/term_details?term=GO:0016491
proteolysis	Gene Ontology	GO:0006508	11	3695	0,244135911	0,167511997	comp7335_c0_seq1|comp57018_c0_seq1|comp32058_c0_seq1|comp8346_c0_seq1|comp79924_c0_seq1|comp37699_c0_seq1|comp13723_c0_seq1|comp34164_c0_seq1|comp80338_c0_seq1|comp74770_c0_seq1|comp25001_c0_seq1	http://amigo.geneontology.org/cgi-bin/amigo/term_details?term=GO:0006508
cellular macromolecule metabolic process	Gene Ontology	GO:0044260	58	22897	0,244911991	0,16767179	comp50412_c0_seq1|comp74939_c0_seq1|comp57923_c0_seq1|comp10860_c0_seq1|comp9529_c0_seq1|comp5930_c0_seq1|comp78018_c0_seq1|comp68814_c0_seq1|comp8346_c0_seq1|comp17765_c0_seq1|comp32058_c0_seq1|comp34164_c0_seq1|comp31815_c0_seq1|comp7335_c0_seq1|comp96634_c0_seq1|comp9440_c0_seq1|comp53995_c0_seq1|comp57647_c0_seq1|comp18221_c0_seq1|comp29767_c0_seq1|comp43487_c0_seq1|comp51778_c0_seq1|comp1707…	http://amigo.geneontology.org/cgi-bin/amigo/term_details?term=GO:0044260
protein homodimerization activity	Gene Ontology	GO:0042803	3	734	0,245200559	0,16767179	comp7844_c0_seq1|comp56176_c0_seq1|comp6983_c0_seq1	http://amigo.geneontology.org/cgi-bin/amigo/term_details?term=GO:0042803
cysteine-type endopeptidase activity	Gene Ontology	GO:0004197	1	120	0,245295607	0,16767179	comp74770_c0_seq1	http://amigo.geneontology.org/cgi-bin/amigo/term_details?term=GO:0004197
cellular component organization or biogenesis	Gene Ontology	GO:0071840	28	10489	0,246455278	0,168252578	comp5930_c0_seq1|comp9529_c0_seq1|comp27652_c0_seq1|comp55583_c0_seq1|comp57243_c0_seq1|comp31466_c0_seq1|comp84031_c0_seq1|comp53995_c0_seq1|comp57647_c0_seq1|comp50_c0_seq1|comp1707_c0_seq1|comp43680_c0_seq1|comp6997_c0_seq1|comp65999_c0_seq1|comp31171_c0_seq1|comp97992_c0_seq1|comp84349_c0_seq1|comp31134_c0_seq1|comp55956_c0_seq1|comp37124_c0_seq1|comp89034_c0_seq1|comp68814_c0_seq1|comp9440_c…	http://amigo.geneontology.org/cgi-bin/amigo/term_details?term=GO:0071840
calcium ion transmembrane transport	Gene Ontology	GO:0070588	1	121	0,247050248	0,16837003	comp57713_c0_seq1	http://amigo.geneontology.org/cgi-bin/amigo/term_details?term=GO:0070588
ion transmembrane transporter activity	Gene Ontology	GO:0015075	7	2183	0,248098237	0,16837003	comp4710_c0_seq1|comp94857_c0_seq1|comp57713_c0_seq1|comp95251_c0_seq1|comp57243_c0_seq1|comp29965_c0_seq1|comp53145_c0_seq1	http://amigo.geneontology.org/cgi-bin/amigo/term_details?term=GO:0015075
cellular protein catabolic process	Gene Ontology	GO:0044257	7	2183	0,248098237	0,16837003	comp7335_c0_seq1|comp57018_c0_seq1|comp8346_c0_seq1|comp32058_c0_seq1|comp34164_c0_seq1|comp74770_c0_seq1|comp25001_c0_seq1	http://amigo.geneontology.org/cgi-bin/amigo/term_details?term=GO:0044257
production of ta-siRNAs involved in RNA interference	Gene Ontology	GO:0010267	1	122	0,248800832	0,16837003	comp68814_c0_seq1	http://amigo.geneontology.org/cgi-bin/amigo/term_details?term=GO:0010267
maturation of SSU-rRNA	Gene Ontology	GO:0030490	1	122	0,248800832	0,16837003	comp9529_c0_seq1	http://amigo.geneontology.org/cgi-bin/amigo/term_details?term=GO:0030490
RNA methyltransferase activity	Gene Ontology	GO:0008173	1	122	0,248800832	0,16837003	comp6997_c0_seq1	http://amigo.geneontology.org/cgi-bin/amigo/term_details?term=GO:0008173
nucleoside biosynthetic process	Gene Ontology	GO:0009163	2	411	0,249007043	0,16837003	comp57243_c0_seq1|comp94857_c0_seq1	http://amigo.geneontology.org/cgi-bin/amigo/term_details?term=GO:0009163
nitrogen compound transport	Gene Ontology	GO:0071705	4	1088	0,249109105	0,16837003	comp25457_c0_seq1|comp78018_c0_seq1|comp29965_c0_seq1|comp32203_c0_seq1	http://amigo.geneontology.org/cgi-bin/amigo/term_details?term=GO:0071705
endopeptidase activity	Gene Ontology	GO:0004175	4	1090	0,250114776	0,168618833	comp79924_c0_seq1|comp80338_c0_seq1|comp74770_c0_seq1|comp37699_c0_seq1	http://amigo.geneontology.org/cgi-bin/amigo/term_details?term=GO:0004175
regulation of cellular localization	Gene Ontology	GO:0060341	1	123	0,250547368	0,168618833	comp65999_c0_seq1	http://amigo.geneontology.org/cgi-bin/amigo/term_details?term=GO:0060341
cellular response to virus	Gene Ontology	GO:0098586	1	123	0,250547368	0,168618833	comp68814_c0_seq1	http://amigo.geneontology.org/cgi-bin/amigo/term_details?term=GO:0098586
divalent inorganic cation transmembrane transporter activity	Gene Ontology	GO:0072509	2	413	0,250719943	0,168618833	comp4710_c0_seq1|comp57713_c0_seq1	http://amigo.geneontology.org/cgi-bin/amigo/term_details?term=GO:0072509
endodeoxyribonuclease activity	Gene Ontology	GO:0004520	1	124	0,252289865	0,168629871	comp85274_c0_seq1	http://amigo.geneontology.org/cgi-bin/amigo/term_details?term=GO:0004520
proton-transporting ATP synthase complex	Gene Ontology	GO:0045259	1	124	0,252289865	0,168629871	comp94857_c0_seq1	http://amigo.geneontology.org/cgi-bin/amigo/term_details?term=GO:0045259
nuclear-transcribed mRNA catabolic process, nonsense-mediated decay	Gene Ontology	GO:0000184	1	124	0,252289865	0,168629871	comp31134_c0_seq1	http://amigo.geneontology.org/cgi-bin/amigo/term_details?term=GO:0000184
oligopeptide transporter activity	Gene Ontology	GO:0015198	1	124	0,252289865	0,168629871	comp25457_c0_seq1	http://amigo.geneontology.org/cgi-bin/amigo/term_details?term=GO:0015198
dicarboxylic acid biosynthetic process	Gene Ontology	GO:0043650	1	124	0,252289865	0,168629871	comp9074_c0_seq1	http://amigo.geneontology.org/cgi-bin/amigo/term_details?term=GO:0043650
fatty acid metabolic process	Gene Ontology	GO:0006631	4	1096	0,253137067	0,168780423	comp31466_c0_seq1|comp75757_c0_seq1|comp88320_c0_seq1|comp82688_c0_seq1	http://amigo.geneontology.org/cgi-bin/amigo/term_details?term=GO:0006631
root morphogenesis	Gene Ontology	GO:0010015	4	1096	0,253137067	0,168780423	comp31466_c0_seq1|comp7471_c0_seq1|comp1727_c0_seq1|comp55583_c0_seq1	http://amigo.geneontology.org/cgi-bin/amigo/term_details?term=GO:0010015
response to abscisic acid	Gene Ontology	GO:0009737	8	2580	0,254640334	0,169283342	comp50412_c0_seq1|comp74646_c0_seq1|comp31466_c0_seq1|comp25457_c0_seq1|comp32058_c0_seq1|comp29016_c0_seq1|comp6921_c0_seq1|comp65999_c0_seq1	http://amigo.geneontology.org/cgi-bin/amigo/term_details?term=GO:0009737
glycosyl compound biosynthetic process	Gene Ontology	GO:1901659	2	418	0,255003628	0,169283342	comp57243_c0_seq1|comp94857_c0_seq1	http://amigo.geneontology.org/cgi-bin/amigo/term_details?term=GO:1901659
cellular protein metabolic process	Gene Ontology	GO:0044267	32	12178	0,255096977	0,169283342	comp50412_c0_seq1|comp7541_c0_seq1|comp57923_c0_seq1|comp10860_c0_seq1|comp701_c0_seq1|comp5930_c0_seq1|comp78018_c0_seq1|comp8346_c0_seq1|comp32058_c0_seq1|comp34164_c0_seq1|comp90436_c0_seq1|comp7335_c0_seq1|comp96634_c0_seq1|comp57647_c0_seq1|comp43487_c0_seq1|comp1707_c0_seq1|comp15997_c0_seq1|comp31815_c0_seq1|comp82582_c0_seq1|comp25001_c0_seq1|comp97405_c0_seq1|comp55956_c0_seq1|comp30480_…	http://amigo.geneontology.org/cgi-bin/amigo/term_details?term=GO:0044267
cellular response to blue light	Gene Ontology	GO:0071483	1	126	0,255762779	0,169283342	comp57923_c0_seq1	http://amigo.geneontology.org/cgi-bin/amigo/term_details?term=GO:0071483
maintenance of location	Gene Ontology	GO:0051235	1	126	0,255762779	0,169283342	comp57243_c0_seq1	http://amigo.geneontology.org/cgi-bin/amigo/term_details?term=GO:0051235
polysaccharide localization	Gene Ontology	GO:0033037	1	126	0,255762779	0,169283342	comp58003_c0_seq1	http://amigo.geneontology.org/cgi-bin/amigo/term_details?term=GO:0033037
anion homeostasis	Gene Ontology	GO:0055081	1	127	0,257493215	0,170014008	comp51778_c0_seq1	http://amigo.geneontology.org/cgi-bin/amigo/term_details?term=GO:0055081
proton-transporting V-type ATPase complex	Gene Ontology	GO:0033176	1	127	0,257493215	0,170014008	comp57243_c0_seq1	http://amigo.geneontology.org/cgi-bin/amigo/term_details?term=GO:0033176
arginine metabolic process	Gene Ontology	GO:0006525	1	128	0,25921965	0,170220376	comp78637_c0_seq1	http://amigo.geneontology.org/cgi-bin/amigo/term_details?term=GO:0006525
triglyceride lipase activity	Gene Ontology	GO:0004806	1	128	0,25921965	0,170220376	comp39183_c0_seq1	http://amigo.geneontology.org/cgi-bin/amigo/term_details?term=GO:0004806
enzyme activator activity	Gene Ontology	GO:0008047	2	423	0,25928887	0,170220376	comp51386_c0_seq1|comp26712_c0_seq1	http://amigo.geneontology.org/cgi-bin/amigo/term_details?term=GO:0008047
auxin transport	Gene Ontology	GO:0060918	2	424	0,260146052	0,170220376	comp56372_c0_seq1|comp95251_c0_seq1	http://amigo.geneontology.org/cgi-bin/amigo/term_details?term=GO:0060918
hormone transport	Gene Ontology	GO:0009914	2	424	0,260146052	0,170220376	comp56372_c0_seq1|comp95251_c0_seq1	http://amigo.geneontology.org/cgi-bin/amigo/term_details?term=GO:0009914
nuclear speck	Gene Ontology	GO:0016607	2	424	0,260146052	0,170220376	comp58972_c0_seq1|comp5507_c0_seq1	http://amigo.geneontology.org/cgi-bin/amigo/term_details?term=GO:0016607
plastid envelope	Gene Ontology	GO:0009526	10	3367	0,260385939	0,170220376	comp56372_c0_seq1|comp78018_c0_seq1|comp7471_c0_seq1|comp51386_c0_seq1|comp39970_c0_seq1|comp94857_c0_seq1|comp79924_c0_seq1|comp82688_c0_seq1|comp57243_c0_seq1|comp56845_c0_seq1	http://amigo.geneontology.org/cgi-bin/amigo/term_details?term=GO:0009526
primary active transmembrane transporter activity	Gene Ontology	GO:0015399	4	1111	0,260726028	0,170220376	comp57243_c0_seq1|comp56372_c0_seq1|comp4710_c0_seq1|comp57713_c0_seq1	http://amigo.geneontology.org/cgi-bin/amigo/term_details?term=GO:0015399
P-P-bond-hydrolysis-driven transmembrane transporter activity	Gene Ontology	GO:0015405	4	1111	0,260726028	0,170220376	comp57243_c0_seq1|comp56372_c0_seq1|comp4710_c0_seq1|comp57713_c0_seq1	http://amigo.geneontology.org/cgi-bin/amigo/term_details?term=GO:0015405
regulation of cell differentiation	Gene Ontology	GO:0045595	1	129	0,260942092	0,170220376	comp62505_c0_seq1	http://amigo.geneontology.org/cgi-bin/amigo/term_details?term=GO:0045595
organic hydroxy compound metabolic process	Gene Ontology	GO:1901615	3	762	0,262563652	0,170725781	comp29768_c0_seq1|comp5159_c0_seq1|comp6983_c0_seq1	http://amigo.geneontology.org/cgi-bin/amigo/term_details?term=GO:1901615
alcohol transmembrane transporter activity	Gene Ontology	GO:0015665	1	130	0,26266055	0,170725781	comp29016_c0_seq1	http://amigo.geneontology.org/cgi-bin/amigo/term_details?term=GO:0015665
polyol transmembrane transporter activity	Gene Ontology	GO:0015166	1	130	0,26266055	0,170725781	comp29016_c0_seq1	http://amigo.geneontology.org/cgi-bin/amigo/term_details?term=GO:0015166
response to alcohol	Gene Ontology	GO:0097305	8	2609	0,264086641	0,171058902	comp50412_c0_seq1|comp74646_c0_seq1|comp31466_c0_seq1|comp25457_c0_seq1|comp32058_c0_seq1|comp29016_c0_seq1|comp6921_c0_seq1|comp65999_c0_seq1	http://amigo.geneontology.org/cgi-bin/amigo/term_details?term=GO:0097305
sulfur amino acid metabolic process	Gene Ontology	GO:0000096	1	131	0,264375034	0,171058902	comp84349_c0_seq1	http://amigo.geneontology.org/cgi-bin/amigo/term_details?term=GO:0000096
polygalacturonate 4-alpha-galacturonosyltransferase activity	Gene Ontology	GO:0047262	1	131	0,264375034	0,171058902	comp89034_c0_seq1	http://amigo.geneontology.org/cgi-bin/amigo/term_details?term=GO:0047262
cation transmembrane transport	Gene Ontology	GO:0098655	3	765	0,264433764	0,171058902	comp57243_c0_seq1|comp94857_c0_seq1|comp57713_c0_seq1	http://amigo.geneontology.org/cgi-bin/amigo/term_details?term=GO:0098655
respiratory electron transport chain	Gene Ontology	GO:0022904	1	132	0,266085554	0,17192251	comp53145_c0_seq1	http://amigo.geneontology.org/cgi-bin/amigo/term_details?term=GO:0022904
methionine biosynthetic process	Gene Ontology	GO:0009086	1	133	0,267792117	0,172202732	comp31325_c0_seq1	http://amigo.geneontology.org/cgi-bin/amigo/term_details?term=GO:0009086
proton-transporting ATPase activity, rotational mechanism	Gene Ontology	GO:0046961	1	133	0,267792117	0,172202732	comp57243_c0_seq1	http://amigo.geneontology.org/cgi-bin/amigo/term_details?term=GO:0046961
macromolecular complex assembly	Gene Ontology	GO:0065003	6	1862	0,267937118	0,172202732	comp50_c0_seq1|comp57647_c0_seq1|comp27652_c0_seq1|comp1707_c0_seq1|comp57243_c0_seq1|comp65999_c0_seq1	http://amigo.geneontology.org/cgi-bin/amigo/term_details?term=GO:0065003
protein complex subunit organization	Gene Ontology	GO:0071822	5	1491	0,268364075	0,172202732	comp57243_c0_seq1|comp1727_c0_seq1|comp27652_c0_seq1|comp55583_c0_seq1|comp50_c0_seq1	http://amigo.geneontology.org/cgi-bin/amigo/term_details?term=GO:0071822
peptidyl-amino acid modification	Gene Ontology	GO:0018193	4	1128	0,269380213	0,172202732	comp50412_c0_seq1|comp15997_c0_seq1|comp57923_c0_seq1|comp55956_c0_seq1	http://amigo.geneontology.org/cgi-bin/amigo/term_details?term=GO:0018193
monovalent inorganic cation transmembrane transporter activity	Gene Ontology	GO:0015077	3	773	0,269428781	0,172202732	comp57243_c0_seq1|comp94857_c0_seq1|comp53145_c0_seq1	http://amigo.geneontology.org/cgi-bin/amigo/term_details?term=GO:0015077
deoxyribonuclease activity	Gene Ontology	GO:0004536	1	134	0,269494733	0,172202732	comp85274_c0_seq1	http://amigo.geneontology.org/cgi-bin/amigo/term_details?term=GO:0004536
monovalent inorganic cation transport	Gene Ontology	GO:0015672	3	774	0,270053944	0,172202732	comp57243_c0_seq1|comp94857_c0_seq1|comp56372_c0_seq1	http://amigo.geneontology.org/cgi-bin/amigo/term_details?term=GO:0015672
cellular respiration	Gene Ontology	GO:0045333	2	436	0,27043349	0,172202732	comp74646_c0_seq1|comp53145_c0_seq1	http://amigo.geneontology.org/cgi-bin/amigo/term_details?term=GO:0045333
iron ion homeostasis	Gene Ontology	GO:0055072	1	135	0,271193412	0,172202732	comp33200_c0_seq1	http://amigo.geneontology.org/cgi-bin/amigo/term_details?term=GO:0055072
RNA methylation	Gene Ontology	GO:0001510	1	135	0,271193412	0,172202732	comp6997_c0_seq1	http://amigo.geneontology.org/cgi-bin/amigo/term_details?term=GO:0001510
extracellular space	Gene Ontology	GO:0005615	1	135	0,271193412	0,172202732	comp74770_c0_seq1	http://amigo.geneontology.org/cgi-bin/amigo/term_details?term=GO:0005615
response to fructose	Gene Ontology	GO:0009750	1	135	0,271193412	0,172202732	comp7844_c0_seq1	http://amigo.geneontology.org/cgi-bin/amigo/term_details?term=GO:0009750
production of miRNAs involved in gene silencing by miRNA	Gene Ontology	GO:0035196	1	135	0,271193412	0,172202732	comp68814_c0_seq1	http://amigo.geneontology.org/cgi-bin/amigo/term_details?term=GO:0035196
substrate-specific transmembrane transporter activity	Gene Ontology	GO:0022891	9	3017	0,271452382	0,172202732	comp78018_c0_seq1|comp4710_c0_seq1|comp94857_c0_seq1|comp57713_c0_seq1|comp95251_c0_seq1|comp57243_c0_seq1|comp29016_c0_seq1|comp29965_c0_seq1|comp53145_c0_seq1	http://amigo.geneontology.org/cgi-bin/amigo/term_details?term=GO:0022891
cellular nitrogen compound metabolic process	Gene Ontology	GO:0034641	44	17260	0,272502045	0,172202732	comp74939_c0_seq1|comp5930_c0_seq1|comp9529_c0_seq1|comp78018_c0_seq1|comp68814_c0_seq1|comp17765_c0_seq1|comp57243_c0_seq1|comp31815_c0_seq1|comp9440_c0_seq1|comp73153_c0_seq1|comp57647_c0_seq1|comp18221_c0_seq1|comp7541_c0_seq1|comp51778_c0_seq1|comp1707_c0_seq1|comp82461_c0_seq1|comp29768_c0_seq1|comp43680_c0_seq1|comp82582_c0_seq1|comp53145_c0_seq1|comp78637_c0_seq1|comp97992_c0_seq1|comp8420…	http://amigo.geneontology.org/cgi-bin/amigo/term_details?term=GO:0034641
calcium-dependent protein serine/threonine kinase activity	Gene Ontology	GO:0009931	1	136	0,272888162	0,172202732	comp50412_c0_seq1	http://amigo.geneontology.org/cgi-bin/amigo/term_details?term=GO:0009931
calcium-dependent protein kinase activity	Gene Ontology	GO:0010857	1	136	0,272888162	0,172202732	comp50412_c0_seq1	http://amigo.geneontology.org/cgi-bin/amigo/term_details?term=GO:0010857
serine family amino acid biosynthetic process	Gene Ontology	GO:0009070	1	136	0,272888162	0,172202732	comp84031_c0_seq1	http://amigo.geneontology.org/cgi-bin/amigo/term_details?term=GO:0009070
vacuole organization	Gene Ontology	GO:0007033	2	439	0,273005157	0,172202732	comp33200_c0_seq1|comp65999_c0_seq1	http://amigo.geneontology.org/cgi-bin/amigo/term_details?term=GO:0007033
protein autophosphorylation	Gene Ontology	GO:0046777	3	779	0,273182236	0,172202732	comp97405_c0_seq1|comp50412_c0_seq1|comp24420_c0_seq1	http://amigo.geneontology.org/cgi-bin/amigo/term_details?term=GO:0046777
phosphate transmembrane transporter activity	Gene Ontology	GO:1901677	1	137	0,274578992	0,172770391	comp78018_c0_seq1	http://amigo.geneontology.org/cgi-bin/amigo/term_details?term=GO:1901677
cellular response to nitrogen compound	Gene Ontology	GO:1901699	2	441	0,274719431	0,172770391	comp68814_c0_seq1|comp31325_c0_seq1	http://amigo.geneontology.org/cgi-bin/amigo/term_details?term=GO:1901699
carboxylic acid biosynthetic process	Gene Ontology	GO:0046394	6	1882	0,275804531	0,173195891	comp31466_c0_seq1|comp84031_c0_seq1|comp82688_c0_seq1|comp9074_c0_seq1|comp7844_c0_seq1|comp31325_c0_seq1	http://amigo.geneontology.org/cgi-bin/amigo/term_details?term=GO:0046394
negative regulation of intracellular signal transduction	Gene Ontology	GO:1902532	1	138	0,276265912	0,173195891	comp8346_c0_seq1	http://amigo.geneontology.org/cgi-bin/amigo/term_details?term=GO:1902532
monocarboxylic acid metabolic process	Gene Ontology	GO:0032787	7	2263	0,276429211	0,173195891	comp31466_c0_seq1|comp74646_c0_seq1|comp84324_c0_seq1|comp82688_c0_seq1|comp75757_c0_seq1|comp82241_c0_seq1|comp88320_c0_seq1	http://amigo.geneontology.org/cgi-bin/amigo/term_details?term=GO:0032787
regulation of growth	Gene Ontology	GO:0040008	3	785	0,276941366	0,173195891	comp1727_c0_seq1|comp55583_c0_seq1|comp31134_c0_seq1	http://amigo.geneontology.org/cgi-bin/amigo/term_details?term=GO:0040008
hydrolase activity, acting on glycosyl bonds	Gene Ontology	GO:0016798	4	1143	0,277058985	0,173195891	comp97992_c0_seq1|comp85274_c0_seq1|comp53995_c0_seq1|comp82389_c0_seq1	http://amigo.geneontology.org/cgi-bin/amigo/term_details?term=GO:0016798
positive regulation of response to alcohol	Gene Ontology	GO:1901421	1	139	0,27794893	0,173195891	comp32058_c0_seq1	http://amigo.geneontology.org/cgi-bin/amigo/term_details?term=GO:1901421
positive regulation of abscisic acid-activated signaling pathway	Gene Ontology	GO:0009789	1	139	0,27794893	0,173195891	comp32058_c0_seq1	http://amigo.geneontology.org/cgi-bin/amigo/term_details?term=GO:0009789
peptide transporter activity	Gene Ontology	GO:0015197	1	139	0,27794893	0,173195891	comp25457_c0_seq1	http://amigo.geneontology.org/cgi-bin/amigo/term_details?term=GO:0015197
endoplasmic reticulum	Gene Ontology	GO:0005783	11	3829	0,280520782	0,174086848	comp96634_c0_seq1|comp5159_c0_seq1|comp55956_c0_seq1|comp81459_c0_seq1|comp5591_c0_seq1|comp30741_c0_seq1|comp6659_c0_seq1|comp4710_c0_seq1|comp95251_c0_seq1|comp56792_c0_seq1|comp34164_c0_seq1	http://amigo.geneontology.org/cgi-bin/amigo/term_details?term=GO:0005783
ribose phosphate biosynthetic process	Gene Ontology	GO:0046390	2	448	0,280717759	0,174086848	comp57243_c0_seq1|comp94857_c0_seq1	http://amigo.geneontology.org/cgi-bin/amigo/term_details?term=GO:0046390
ribonucleotide biosynthetic process	Gene Ontology	GO:0009260	2	448	0,280717759	0,174086848	comp57243_c0_seq1|comp94857_c0_seq1	http://amigo.geneontology.org/cgi-bin/amigo/term_details?term=GO:0009260
cellular component organization	Gene Ontology	GO:0016043	25	9467	0,281031821	0,174086848	comp5930_c0_seq1|comp50_c0_seq1|comp27652_c0_seq1|comp55583_c0_seq1|comp57243_c0_seq1|comp31466_c0_seq1|comp9440_c0_seq1|comp53995_c0_seq1|comp57647_c0_seq1|comp1707_c0_seq1|comp65999_c0_seq1|comp31171_c0_seq1|comp97992_c0_seq1|comp84349_c0_seq1|comp31134_c0_seq1|comp55956_c0_seq1|comp37124_c0_seq1|comp89034_c0_seq1|comp68814_c0_seq1|comp84031_c0_seq1|comp4603_c0_seq1|comp7471_c0_seq1|comp33200_c…	http://amigo.geneontology.org/cgi-bin/amigo/term_details?term=GO:0016043
integral component of endoplasmic reticulum membrane	Gene Ontology	GO:0030176	1	141	0,281303296	0,174086848	comp4710_c0_seq1	http://amigo.geneontology.org/cgi-bin/amigo/term_details?term=GO:0030176
intrinsic component of endoplasmic reticulum membrane	Gene Ontology	GO:0031227	1	141	0,281303296	0,174086848	comp4710_c0_seq1	http://amigo.geneontology.org/cgi-bin/amigo/term_details?term=GO:0031227
cellular macromolecule catabolic process	Gene Ontology	GO:0044265	8	2665	0,28261708	0,174524718	comp7335_c0_seq1|comp31134_c0_seq1|comp57018_c0_seq1|comp8346_c0_seq1|comp32058_c0_seq1|comp34164_c0_seq1|comp74770_c0_seq1|comp25001_c0_seq1	http://amigo.geneontology.org/cgi-bin/amigo/term_details?term=GO:0044265
hydrogen peroxide catabolic process	Gene Ontology	GO:0042744	1	142	0,282974663	0,174524718	comp85635_c0_seq1	http://amigo.geneontology.org/cgi-bin/amigo/term_details?term=GO:0042744
cell wall organization or biogenesis	Gene Ontology	GO:0071554	5	1524	0,282975531	0,174524718	comp97992_c0_seq1|comp89034_c0_seq1|comp55956_c0_seq1|comp53995_c0_seq1|comp4603_c0_seq1	http://amigo.geneontology.org/cgi-bin/amigo/term_details?term=GO:0071554
carbohydrate derivative metabolic process	Gene Ontology	GO:1901135	8	2668	0,28361976	0,174723495	comp97992_c0_seq1|comp84349_c0_seq1|comp82241_c0_seq1|comp55956_c0_seq1|comp53145_c0_seq1|comp94857_c0_seq1|comp57243_c0_seq1|comp82389_c0_seq1	http://amigo.geneontology.org/cgi-bin/amigo/term_details?term=GO:1901135
phosphatidylinositol phosphate 5-phosphatase activity	Gene Ontology	GO:0034595	1	143	0,284642164	0,17495617	comp73512_c0_seq1	http://amigo.geneontology.org/cgi-bin/amigo/term_details?term=GO:0034595
phosphatidylinositol-4,5-bisphosphate 5-phosphatase activity	Gene Ontology	GO:0004439	1	143	0,284642164	0,17495617	comp73512_c0_seq1	http://amigo.geneontology.org/cgi-bin/amigo/term_details?term=GO:0004439
phenylpropanoid metabolic process	Gene Ontology	GO:0009698	2	453	0,285000122	0,174978026	comp75091_c0_seq1|comp75090_c0_seq1	http://amigo.geneontology.org/cgi-bin/amigo/term_details?term=GO:0009698
protein serine/threonine phosphatase complex	Gene Ontology	GO:0008287	1	144	0,286305807	0,175382868	comp28637_c0_seq1	http://amigo.geneontology.org/cgi-bin/amigo/term_details?term=GO:0008287
phosphatase complex	Gene Ontology	GO:1903293	1	144	0,286305807	0,175382868	comp28637_c0_seq1	http://amigo.geneontology.org/cgi-bin/amigo/term_details?term=GO:1903293
regulation of cell cycle	Gene Ontology	GO:0051726	2	456	0,287568423	0,175804338	comp1727_c0_seq1|comp55583_c0_seq1	http://amigo.geneontology.org/cgi-bin/amigo/term_details?term=GO:0051726
cellular response to reactive oxygen species	Gene Ontology	GO:0034614	1	145	0,287965603	0,175804338	comp31325_c0_seq1	http://amigo.geneontology.org/cgi-bin/amigo/term_details?term=GO:0034614
ER-associated ubiquitin-dependent protein catabolic process	Gene Ontology	GO:0030433	1	145	0,287965603	0,175804338	comp34164_c0_seq1	http://amigo.geneontology.org/cgi-bin/amigo/term_details?term=GO:0030433
inorganic ion transmembrane transport	Gene Ontology	GO:0098660	3	804	0,288877785	0,176046278	comp57243_c0_seq1|comp94857_c0_seq1|comp57713_c0_seq1	http://amigo.geneontology.org/cgi-bin/amigo/term_details?term=GO:0098660
single-organism developmental process	Gene Ontology	GO:0044767	31	11978	0,289010631	0,176046278	comp56372_c0_seq1|comp57923_c0_seq1|comp10860_c0_seq1|comp55583_c0_seq1|comp6921_c0_seq1|comp31466_c0_seq1|comp84031_c0_seq1|comp82461_c0_seq1|comp29768_c0_seq1|comp81004_c0_seq1|comp17765_c0_seq1|comp78637_c0_seq1|comp65999_c0_seq1|comp84349_c0_seq1|comp31134_c0_seq1|comp84708_c0_seq1|comp55956_c0_seq1|comp30741_c0_seq1|comp37124_c0_seq1|comp60984_c0_seq1|comp51386_c0_seq1|comp7678_c0_seq1|comp8…	http://amigo.geneontology.org/cgi-bin/amigo/term_details?term=GO:0044767
organic hydroxy compound transmembrane transporter activity	Gene Ontology	GO:1901618	1	146	0,28962156	0,176220637	comp29016_c0_seq1	http://amigo.geneontology.org/cgi-bin/amigo/term_details?term=GO:1901618
protein catabolic process	Gene Ontology	GO:0030163	7	2303	0,290904672	0,176563359	comp7335_c0_seq1|comp57018_c0_seq1|comp8346_c0_seq1|comp32058_c0_seq1|comp34164_c0_seq1|comp74770_c0_seq1|comp25001_c0_seq1	http://amigo.geneontology.org/cgi-bin/amigo/term_details?term=GO:0030163
clathrin vesicle coat	Gene Ontology	GO:0030125	1	147	0,291273685	0,176563359	comp77285_c0_seq1	http://amigo.geneontology.org/cgi-bin/amigo/term_details?term=GO:0030125
galactosidase activity	Gene Ontology	GO:0015925	1	147	0,291273685	0,176563359	comp97992_c0_seq1	http://amigo.geneontology.org/cgi-bin/amigo/term_details?term=GO:0015925
ribose phosphate metabolic process	Gene Ontology	GO:0019693	4	1171	0,291486106	0,176563359	comp57243_c0_seq1|comp94857_c0_seq1|comp82241_c0_seq1|comp53145_c0_seq1	http://amigo.geneontology.org/cgi-bin/amigo/term_details?term=GO:0019693
positive regulation of developmental process	Gene Ontology	GO:0051094	2	462	0,292701992	0,17703795	comp82461_c0_seq1|comp62505_c0_seq1	http://amigo.geneontology.org/cgi-bin/amigo/term_details?term=GO:0051094
methionine metabolic process	Gene Ontology	GO:0006555	1	148	0,29292199	0,17703795	comp31325_c0_seq1	http://amigo.geneontology.org/cgi-bin/amigo/term_details?term=GO:0006555
integral component of plasma membrane	Gene Ontology	GO:0005887	3	814	0,295176626	0,178186682	comp29016_c0_seq1|comp4710_c0_seq1|comp57713_c0_seq1	http://amigo.geneontology.org/cgi-bin/amigo/term_details?term=GO:0005887
lysosome	Gene Ontology	GO:0005764	1	150	0,296207169	0,178186682	comp74770_c0_seq1	http://amigo.geneontology.org/cgi-bin/amigo/term_details?term=GO:0005764
calmodulin-dependent protein kinase activity	Gene Ontology	GO:0004683	1	150	0,296207169	0,178186682	comp50412_c0_seq1	http://amigo.geneontology.org/cgi-bin/amigo/term_details?term=GO:0004683
regulation of phosphorelay signal transduction system	Gene Ontology	GO:0070297	1	151	0,297844061	0,178186682	comp8346_c0_seq1	http://amigo.geneontology.org/cgi-bin/amigo/term_details?term=GO:0070297
oxylipin biosynthetic process	Gene Ontology	GO:0031408	1	151	0,297844061	0,178186682	comp31466_c0_seq1	http://amigo.geneontology.org/cgi-bin/amigo/term_details?term=GO:0031408
carbohydrate derivative transport	Gene Ontology	GO:1901264	1	151	0,297844061	0,178186682	comp29965_c0_seq1	http://amigo.geneontology.org/cgi-bin/amigo/term_details?term=GO:1901264
oxylipin metabolic process	Gene Ontology	GO:0031407	1	151	0,297844061	0,178186682	comp31466_c0_seq1	http://amigo.geneontology.org/cgi-bin/amigo/term_details?term=GO:0031407
regulation of ethylene-activated signaling pathway	Gene Ontology	GO:0010104	1	151	0,297844061	0,178186682	comp8346_c0_seq1	http://amigo.geneontology.org/cgi-bin/amigo/term_details?term=GO:0010104
response to transition metal nanoparticle	Gene Ontology	GO:1990267	2	469	0,298685071	0,178186682	comp31325_c0_seq1|comp4710_c0_seq1	http://amigo.geneontology.org/cgi-bin/amigo/term_details?term=GO:1990267
phosphatidylinositol bisphosphate phosphatase activity	Gene Ontology	GO:0034593	1	152	0,299477166	0,178186682	comp73512_c0_seq1	http://amigo.geneontology.org/cgi-bin/amigo/term_details?term=GO:0034593
small nuclear ribonucleoprotein complex	Gene Ontology	GO:0030532	1	152	0,299477166	0,178186682	comp9529_c0_seq1	http://amigo.geneontology.org/cgi-bin/amigo/term_details?term=GO:0030532
spliceosomal snRNP complex	Gene Ontology	GO:0097525	1	152	0,299477166	0,178186682	comp9529_c0_seq1	http://amigo.geneontology.org/cgi-bin/amigo/term_details?term=GO:0097525
glucan catabolic process	Gene Ontology	GO:0009251	1	152	0,299477166	0,178186682	comp26932_c0_seq1	http://amigo.geneontology.org/cgi-bin/amigo/term_details?term=GO:0009251
ERAD pathway	Gene Ontology	GO:0036503	1	153	0,301106494	0,178186682	comp34164_c0_seq1	http://amigo.geneontology.org/cgi-bin/amigo/term_details?term=GO:0036503
energy coupled proton transmembrane transport, against electrochemical gradient	Gene Ontology	GO:0015988	1	154	0,302732053	0,178186682	comp57243_c0_seq1	http://amigo.geneontology.org/cgi-bin/amigo/term_details?term=GO:0015988
ATP hydrolysis coupled proton transport	Gene Ontology	GO:0015991	1	154	0,302732053	0,178186682	comp57243_c0_seq1	http://amigo.geneontology.org/cgi-bin/amigo/term_details?term=GO:0015991
ATP hydrolysis coupled transmembrane transport	Gene Ontology	GO:0090662	1	154	0,302732053	0,178186682	comp57243_c0_seq1	http://amigo.geneontology.org/cgi-bin/amigo/term_details?term=GO:0090662
ubiquitin-dependent protein catabolic process	Gene Ontology	GO:0006511	6	1950	0,302940621	0,178186682	comp7335_c0_seq1|comp57018_c0_seq1|comp8346_c0_seq1|comp32058_c0_seq1|comp34164_c0_seq1|comp25001_c0_seq1	http://amigo.geneontology.org/cgi-bin/amigo/term_details?term=GO:0006511
macromolecular complex subunit organization	Gene Ontology	GO:0043933	10	3514	0,303502249	0,178186682	comp1707_c0_seq1|comp84349_c0_seq1|comp50_c0_seq1|comp57647_c0_seq1|comp27652_c0_seq1|comp68814_c0_seq1|comp55583_c0_seq1|comp57243_c0_seq1|comp1727_c0_seq1|comp65999_c0_seq1	http://amigo.geneontology.org/cgi-bin/amigo/term_details?term=GO:0043933
endonuclease activity	Gene Ontology	GO:0004519	2	475	0,303807239	0,178186682	comp43680_c0_seq1|comp85274_c0_seq1	http://amigo.geneontology.org/cgi-bin/amigo/term_details?term=GO:0004519
root system development	Gene Ontology	GO:0022622	6	1953	0,304149901	0,178186682	comp31466_c0_seq1|comp7471_c0_seq1|comp55583_c0_seq1|comp81004_c0_seq1|comp1727_c0_seq1|comp6921_c0_seq1	http://amigo.geneontology.org/cgi-bin/amigo/term_details?term=GO:0022622
root development	Gene Ontology	GO:0048364	6	1953	0,304149901	0,178186682	comp31466_c0_seq1|comp7471_c0_seq1|comp55583_c0_seq1|comp81004_c0_seq1|comp1727_c0_seq1|comp6921_c0_seq1	http://amigo.geneontology.org/cgi-bin/amigo/term_details?term=GO:0048364
glucose 6-phosphate metabolic process	Gene Ontology	GO:0051156	1	155	0,304353851	0,178186682	comp82241_c0_seq1	http://amigo.geneontology.org/cgi-bin/amigo/term_details?term=GO:0051156
primary shoot apical meristem specification	Gene Ontology	GO:0010072	1	155	0,304353851	0,178186682	comp62505_c0_seq1	http://amigo.geneontology.org/cgi-bin/amigo/term_details?term=GO:0010072
nucleotide-excision repair	Gene Ontology	GO:0006289	1	155	0,304353851	0,178186682	comp85274_c0_seq1	http://amigo.geneontology.org/cgi-bin/amigo/term_details?term=GO:0006289
regulation of intracellular pH	Gene Ontology	GO:0051453	1	155	0,304353851	0,178186682	comp57243_c0_seq1	http://amigo.geneontology.org/cgi-bin/amigo/term_details?term=GO:0051453
pentose-phosphate shunt	Gene Ontology	GO:0006098	1	155	0,304353851	0,178186682	comp82241_c0_seq1	http://amigo.geneontology.org/cgi-bin/amigo/term_details?term=GO:0006098
regulation of cellular pH	Gene Ontology	GO:0030641	1	155	0,304353851	0,178186682	comp57243_c0_seq1	http://amigo.geneontology.org/cgi-bin/amigo/term_details?term=GO:0030641
protein heterodimerization activity	Gene Ontology	GO:0046982	2	476	0,304660316	0,178186682	comp82461_c0_seq1|comp6983_c0_seq1	http://amigo.geneontology.org/cgi-bin/amigo/term_details?term=GO:0046982
reproductive process	Gene Ontology	GO:0022414	18	6733	0,304671958	0,178186682	comp58972_c0_seq1|comp84349_c0_seq1|comp31134_c0_seq1|comp31709_c0_seq1|comp30741_c0_seq1|comp62505_c0_seq1|comp50_c0_seq1|comp37124_c0_seq1|comp84031_c0_seq1|comp27652_c0_seq1|comp55583_c0_seq1|comp57713_c0_seq1|comp82461_c0_seq1|comp29768_c0_seq1|comp32954_c0_seq1|comp1727_c0_seq1|comp78637_c0_seq1|comp81797_c0_seq1	http://amigo.geneontology.org/cgi-bin/amigo/term_details?term=GO:0022414
cytosolic large ribosomal subunit	Gene Ontology	GO:0022625	2	477	0,305513207	0,178440605	comp57647_c0_seq1|comp31815_c0_seq1	http://amigo.geneontology.org/cgi-bin/amigo/term_details?term=GO:0022625
modification-dependent protein catabolic process	Gene Ontology	GO:0019941	6	1957	0,305763685	0,178440605	comp7335_c0_seq1|comp57018_c0_seq1|comp8346_c0_seq1|comp32058_c0_seq1|comp34164_c0_seq1|comp25001_c0_seq1	http://amigo.geneontology.org/cgi-bin/amigo/term_details?term=GO:0019941
system development	Gene Ontology	GO:0048731	21	7964	0,306372804	0,178604034	comp31466_c0_seq1|comp56372_c0_seq1|comp84349_c0_seq1|comp10860_c0_seq1|comp31709_c0_seq1|comp30741_c0_seq1|comp62505_c0_seq1|comp7471_c0_seq1|comp58972_c0_seq1|comp60984_c0_seq1|comp17765_c0_seq1|comp32954_c0_seq1|comp51386_c0_seq1|comp81797_c0_seq1|comp82461_c0_seq1|comp29768_c0_seq1|comp81004_c0_seq1|comp1727_c0_seq1|comp6921_c0_seq1|comp78637_c0_seq1|comp55583_c0_seq1	http://amigo.geneontology.org/cgi-bin/amigo/term_details?term=GO:0048731
cellular response to salt stress	Gene Ontology	GO:0071472	1	158	0,309196768	0,180056899	comp65999_c0_seq1	http://amigo.geneontology.org/cgi-bin/amigo/term_details?term=GO:0071472
leaf development	Gene Ontology	GO:0048366	5	1584	0,309913649	0,180280932	comp56372_c0_seq1|comp10860_c0_seq1|comp51386_c0_seq1|comp60984_c0_seq1|comp17765_c0_seq1	http://amigo.geneontology.org/cgi-bin/amigo/term_details?term=GO:0048366
regulation of pH	Gene Ontology	GO:0006885	1	159	0,31080361	0,18050668	comp57243_c0_seq1	http://amigo.geneontology.org/cgi-bin/amigo/term_details?term=GO:0006885
cellular developmental process	Gene Ontology	GO:0048869	9	3143	0,311066162	0,18050668	comp58972_c0_seq1|comp84031_c0_seq1|comp55956_c0_seq1|comp62505_c0_seq1|comp7471_c0_seq1|comp37124_c0_seq1|comp55583_c0_seq1|comp1727_c0_seq1|comp65999_c0_seq1	http://amigo.geneontology.org/cgi-bin/amigo/term_details?term=GO:0048869
protein folding	Gene Ontology	GO:0006457	4	1210	0,311743829	0,18050668	comp30741_c0_seq1|comp5591_c0_seq1|comp57923_c0_seq1|comp4291_c0_seq1	http://amigo.geneontology.org/cgi-bin/amigo/term_details?term=GO:0006457
reproduction	Gene Ontology	GO:0000003	18	6768	0,312380266	0,18050668	comp58972_c0_seq1|comp84349_c0_seq1|comp31134_c0_seq1|comp31709_c0_seq1|comp30741_c0_seq1|comp62505_c0_seq1|comp50_c0_seq1|comp37124_c0_seq1|comp84031_c0_seq1|comp27652_c0_seq1|comp55583_c0_seq1|comp57713_c0_seq1|comp82461_c0_seq1|comp29768_c0_seq1|comp32954_c0_seq1|comp1727_c0_seq1|comp78637_c0_seq1|comp81797_c0_seq1	http://amigo.geneontology.org/cgi-bin/amigo/term_details?term=GO:0000003
cellular response to iron ion	Gene Ontology	GO:0071281	1	160	0,312406735	0,18050668	comp31325_c0_seq1	http://amigo.geneontology.org/cgi-bin/amigo/term_details?term=GO:0071281
hydrogen-exporting ATPase activity	Gene Ontology	GO:0036442	1	160	0,312406735	0,18050668	comp57243_c0_seq1	http://amigo.geneontology.org/cgi-bin/amigo/term_details?term=GO:0036442
macromolecule catabolic process	Gene Ontology	GO:0009057	9	3148	0,312666478	0,18050668	comp7335_c0_seq1|comp31134_c0_seq1|comp57018_c0_seq1|comp8346_c0_seq1|comp26932_c0_seq1|comp32058_c0_seq1|comp34164_c0_seq1|comp74770_c0_seq1|comp25001_c0_seq1	http://amigo.geneontology.org/cgi-bin/amigo/term_details?term=GO:0009057
response to virus	Gene Ontology	GO:0009615	2	486	0,313180224	0,18050668	comp68814_c0_seq1|comp10860_c0_seq1	http://amigo.geneontology.org/cgi-bin/amigo/term_details?term=GO:0009615
RNA processing	Gene Ontology	GO:0006396	9	3150	0,313307134	0,18050668	comp58972_c0_seq1|comp9529_c0_seq1|comp84207_c0_seq1|comp84209_c0_seq1|comp6997_c0_seq1|comp68814_c0_seq1|comp43680_c0_seq1|comp32954_c0_seq1|comp5507_c0_seq1	http://amigo.geneontology.org/cgi-bin/amigo/term_details?term=GO:0006396
response to lipid	Gene Ontology	GO:0033993	9	3151	0,313627574	0,18050668	comp50412_c0_seq1|comp74646_c0_seq1|comp57923_c0_seq1|comp31466_c0_seq1|comp25457_c0_seq1|comp32058_c0_seq1|comp29016_c0_seq1|comp6921_c0_seq1|comp65999_c0_seq1	http://amigo.geneontology.org/cgi-bin/amigo/term_details?term=GO:0033993
nuclease activity	Gene Ontology	GO:0004518	3	845	0,314751179	0,1808541	comp43680_c0_seq1|comp85274_c0_seq1|comp9440_c0_seq1	http://amigo.geneontology.org/cgi-bin/amigo/term_details?term=GO:0004518
modification-dependent macromolecule catabolic process	Gene Ontology	GO:0043632	6	1980	0,315072622	0,1808541	comp7335_c0_seq1|comp57018_c0_seq1|comp8346_c0_seq1|comp32058_c0_seq1|comp34164_c0_seq1|comp25001_c0_seq1	http://amigo.geneontology.org/cgi-bin/amigo/term_details?term=GO:0043632
seed development	Gene Ontology	GO:0048316	9	3156	0,315230886	0,1808541	comp84349_c0_seq1|comp31709_c0_seq1|comp30741_c0_seq1|comp62505_c0_seq1|comp55583_c0_seq1|comp82461_c0_seq1|comp29768_c0_seq1|comp1727_c0_seq1|comp78637_c0_seq1	http://amigo.geneontology.org/cgi-bin/amigo/term_details?term=GO:0048316
one-carbon metabolic process	Gene Ontology	GO:0006730	1	162	0,315601867	0,180875739	comp84349_c0_seq1	http://amigo.geneontology.org/cgi-bin/amigo/term_details?term=GO:0006730
mitochondrion organization	Gene Ontology	GO:0007005	2	492	0,318281707	0,181689357	comp9440_c0_seq1|comp5930_c0_seq1	http://amigo.geneontology.org/cgi-bin/amigo/term_details?term=GO:0007005
structural constituent of cytoskeleton	Gene Ontology	GO:0005200	1	164	0,318782231	0,181689357	comp7471_c0_seq1	http://amigo.geneontology.org/cgi-bin/amigo/term_details?term=GO:0005200
jasmonic acid biosynthetic process	Gene Ontology	GO:0009695	1	164	0,318782231	0,181689357	comp31466_c0_seq1	http://amigo.geneontology.org/cgi-bin/amigo/term_details?term=GO:0009695
plant-type vacuole membrane	Gene Ontology	GO:0009705	2	493	0,319131121	0,181689357	comp57243_c0_seq1|comp56372_c0_seq1	http://amigo.geneontology.org/cgi-bin/amigo/term_details?term=GO:0009705
anatomical structure development	Gene Ontology	GO:0048856	30	11744	0,31959671	0,181689357	comp56372_c0_seq1|comp57923_c0_seq1|comp10860_c0_seq1|comp55583_c0_seq1|comp6921_c0_seq1|comp31466_c0_seq1|comp84031_c0_seq1|comp82461_c0_seq1|comp29768_c0_seq1|comp81004_c0_seq1|comp17765_c0_seq1|comp78637_c0_seq1|comp65999_c0_seq1|comp84349_c0_seq1|comp31134_c0_seq1|comp84708_c0_seq1|comp55956_c0_seq1|comp30741_c0_seq1|comp37124_c0_seq1|comp60984_c0_seq1|comp51386_c0_seq1|comp7678_c0_seq1|comp8…	http://amigo.geneontology.org/cgi-bin/amigo/term_details?term=GO:0048856
lytic vacuole	Gene Ontology	GO:0000323	1	165	0,320366897	0,181689357	comp74770_c0_seq1	http://amigo.geneontology.org/cgi-bin/amigo/term_details?term=GO:0000323
phosphatidylinositol phosphate phosphatase activity	Gene Ontology	GO:0052866	1	165	0,320366897	0,181689357	comp73512_c0_seq1	http://amigo.geneontology.org/cgi-bin/amigo/term_details?term=GO:0052866
extracellular matrix organization	Gene Ontology	GO:0030198	1	165	0,320366897	0,181689357	comp4603_c0_seq1	http://amigo.geneontology.org/cgi-bin/amigo/term_details?term=GO:0030198
extracellular structure organization	Gene Ontology	GO:0043062	1	165	0,320366897	0,181689357	comp4603_c0_seq1	http://amigo.geneontology.org/cgi-bin/amigo/term_details?term=GO:0043062
bounding membrane of organelle	Gene Ontology	GO:0098588	16	5989	0,320369152	0,181689357	comp56372_c0_seq1|comp84349_c0_seq1|comp84031_c0_seq1|comp55956_c0_seq1|comp81459_c0_seq1|comp7541_c0_seq1|comp77285_c0_seq1|comp74646_c0_seq1|comp4710_c0_seq1|comp89034_c0_seq1|comp30741_c0_seq1|comp33200_c0_seq1|comp55583_c0_seq1|comp57243_c0_seq1|comp1727_c0_seq1|comp31815_c0_seq1	http://amigo.geneontology.org/cgi-bin/amigo/term_details?term=GO:0098588
glycerolipid metabolic process	Gene Ontology	GO:0046486	2	495	0,320829203	0,181760336	comp73512_c0_seq1|comp5159_c0_seq1	http://amigo.geneontology.org/cgi-bin/amigo/term_details?term=GO:0046486
electron carrier activity	Gene Ontology	GO:0009055	2	497	0,32252627	0,182531247	comp33358_c0_seq1|comp19510_c0_seq1	http://amigo.geneontology.org/cgi-bin/amigo/term_details?term=GO:0009055
response to jasmonic acid	Gene Ontology	GO:0009753	3	858	0,322972075	0,182593147	comp25457_c0_seq1|comp31466_c0_seq1|comp51386_c0_seq1	http://amigo.geneontology.org/cgi-bin/amigo/term_details?term=GO:0009753
response to heat	Gene Ontology	GO:0009408	3	859	0,323604563	0,182760351	comp81459_c0_seq1|comp28292_c0_seq1|comp58003_c0_seq1	http://amigo.geneontology.org/cgi-bin/amigo/term_details?term=GO:0009408
developmental process	Gene Ontology	GO:0032502	31	12187	0,324397473	0,183017713	comp56372_c0_seq1|comp57923_c0_seq1|comp10860_c0_seq1|comp55583_c0_seq1|comp6921_c0_seq1|comp31466_c0_seq1|comp84031_c0_seq1|comp82461_c0_seq1|comp29768_c0_seq1|comp81004_c0_seq1|comp17765_c0_seq1|comp78637_c0_seq1|comp65999_c0_seq1|comp84349_c0_seq1|comp31134_c0_seq1|comp84708_c0_seq1|comp55956_c0_seq1|comp30741_c0_seq1|comp37124_c0_seq1|comp60984_c0_seq1|comp51386_c0_seq1|comp7678_c0_seq1|comp8…	http://amigo.geneontology.org/cgi-bin/amigo/term_details?term=GO:0032502
symporter activity	Gene Ontology	GO:0015293	2	500	0,325069906	0,183032933	comp32203_c0_seq1|comp95251_c0_seq1	http://amigo.geneontology.org/cgi-bin/amigo/term_details?term=GO:0015293
negative regulation of molecular function	Gene Ontology	GO:0044092	1	168	0,325098929	0,183032933	comp73153_c0_seq1	http://amigo.geneontology.org/cgi-bin/amigo/term_details?term=GO:0044092
nucleus	Gene Ontology	GO:0005634	70	28614	0,325551942	0,183098046	comp95454_c0_seq1|comp50412_c0_seq1|comp74939_c0_seq1|comp56176_c0_seq1|comp10860_c0_seq1|comp9529_c0_seq1|comp75757_c0_seq1|comp68814_c0_seq1|comp27652_c0_seq1|comp28833_c0_seq1|comp2962_c0_seq1|comp17765_c0_seq1|comp55583_c0_seq1|comp32058_c0_seq1|comp57987_c0_seq1|comp6921_c0_seq1|comp31815_c0_seq1|comp7335_c0_seq1|comp96634_c0_seq1|comp84031_c0_seq1|comp73153_c0_seq1|comp77260_c0_seq1|comp739…	http://amigo.geneontology.org/cgi-bin/amigo/term_details?term=GO:0005634
negative regulation of response to stimulus	Gene Ontology	GO:0048585	3	864	0,326767079	0,183591218	comp37124_c0_seq1|comp73153_c0_seq1|comp8346_c0_seq1	http://amigo.geneontology.org/cgi-bin/amigo/term_details?term=GO:0048585
oxidoreductase activity, acting on single donors with incorporation of molecular oxygen	Gene Ontology	GO:0016701	1	172	0,331357368	0,185657157	comp31466_c0_seq1	http://amigo.geneontology.org/cgi-bin/amigo/term_details?term=GO:0016701
cold acclimation	Gene Ontology	GO:0009631	1	172	0,331357368	0,185657157	comp7541_c0_seq1	http://amigo.geneontology.org/cgi-bin/amigo/term_details?term=GO:0009631
cell part	Gene Ontology	GO:0044464	149	62747	0,331510244	0,185657157	comp74646_c0_seq1|comp75757_c0_seq1|comp34164_c0_seq1|comp75090_c0_seq1|comp7335_c0_seq1|comp31466_c0_seq1|comp29695_c0_seq1|comp19510_c0_seq1|comp4378_c0_seq1|comp18221_c0_seq1|comp43487_c0_seq1|comp4710_c0_seq1|comp79924_c0_seq1|comp37699_c0_seq1|comp29767_c0_seq1|comp7844_c0_seq1|comp65999_c0_seq1|comp31171_c0_seq1|comp94065_c0_seq1|comp84708_c0_seq1|comp81459_c0_seq1|comp89034_c0_seq1|comp267…	http://amigo.geneontology.org/cgi-bin/amigo/term_details?term=GO:0044464
cell	Gene Ontology	GO:0005623	149	62749	0,331812465	0,185657157	comp74646_c0_seq1|comp75757_c0_seq1|comp34164_c0_seq1|comp75090_c0_seq1|comp7335_c0_seq1|comp31466_c0_seq1|comp29695_c0_seq1|comp19510_c0_seq1|comp4378_c0_seq1|comp18221_c0_seq1|comp43487_c0_seq1|comp4710_c0_seq1|comp79924_c0_seq1|comp37699_c0_seq1|comp29767_c0_seq1|comp7844_c0_seq1|comp65999_c0_seq1|comp31171_c0_seq1|comp94065_c0_seq1|comp84708_c0_seq1|comp81459_c0_seq1|comp89034_c0_seq1|comp267…	http://amigo.geneontology.org/cgi-bin/amigo/term_details?term=GO:0005623
protein ubiquitination involved in ubiquitin-dependent protein catabolic process	Gene Ontology	GO:0042787	2	509	0,332685839	0,185954126	comp57018_c0_seq1|comp32058_c0_seq1	http://amigo.geneontology.org/cgi-bin/amigo/term_details?term=GO:0042787
cellular polysaccharide catabolic process	Gene Ontology	GO:0044247	1	174	0,334464907	0,186756199	comp26932_c0_seq1	http://amigo.geneontology.org/cgi-bin/amigo/term_details?term=GO:0044247
post-embryonic organ development	Gene Ontology	GO:0048569	3	877	0,334988939	0,186856565	comp31466_c0_seq1|comp1727_c0_seq1|comp55583_c0_seq1	http://amigo.geneontology.org/cgi-bin/amigo/term_details?term=GO:0048569
embryonic meristem development	Gene Ontology	GO:0048508	1	176	0,337558082	0,187903396	comp62505_c0_seq1	http://amigo.geneontology.org/cgi-bin/amigo/term_details?term=GO:0048508
hemicellulose metabolic process	Gene Ontology	GO:0010410	1	176	0,337558082	0,187903396	comp53995_c0_seq1	http://amigo.geneontology.org/cgi-bin/amigo/term_details?term=GO:0010410
glucosidase activity	Gene Ontology	GO:0015926	1	177	0,339099304	0,188567921	comp82389_c0_seq1	http://amigo.geneontology.org/cgi-bin/amigo/term_details?term=GO:0015926
calcium ion binding	Gene Ontology	GO:0005509	3	887	0,341310979	0,189499438	comp1727_c0_seq1|comp55583_c0_seq1|comp58003_c0_seq1	http://amigo.geneontology.org/cgi-bin/amigo/term_details?term=GO:0005509
reactive oxygen species metabolic process	Gene Ontology	GO:0072593	2	520	0,341960996	0,189499438	comp85635_c0_seq1|comp28292_c0_seq1	http://amigo.geneontology.org/cgi-bin/amigo/term_details?term=GO:0072593
jasmonic acid metabolic process	Gene Ontology	GO:0009694	1	179	0,342171055	0,189499438	comp31466_c0_seq1	http://amigo.geneontology.org/cgi-bin/amigo/term_details?term=GO:0009694
regulation of cell size	Gene Ontology	GO:0008361	1	179	0,342171055	0,189499438	comp29016_c0_seq1	http://amigo.geneontology.org/cgi-bin/amigo/term_details?term=GO:0008361
endoribonuclease activity, producing 5'-phosphomonoesters	Gene Ontology	GO:0016891	1	180	0,343701602	0,190153044	comp43680_c0_seq1	http://amigo.geneontology.org/cgi-bin/amigo/term_details?term=GO:0016891
regulation of protein phosphorylation	Gene Ontology	GO:0001932	1	181	0,345228607	0,190803361	comp57923_c0_seq1	http://amigo.geneontology.org/cgi-bin/amigo/term_details?term=GO:0001932
phosphoprotein phosphatase activity	Gene Ontology	GO:0004721	3	898	0,348260601	0,192045848	comp43487_c0_seq1|comp28637_c0_seq1|comp90436_c0_seq1	http://amigo.geneontology.org/cgi-bin/amigo/term_details?term=GO:0004721
flavonoid metabolic process	Gene Ontology	GO:0009812	2	528	0,34868144	0,192045848	comp17765_c0_seq1|comp60984_c0_seq1	http://amigo.geneontology.org/cgi-bin/amigo/term_details?term=GO:0009812
ATPase activity, coupled to movement of substances	Gene Ontology	GO:0043492	3	899	0,348892075	0,192045848	comp57243_c0_seq1|comp4710_c0_seq1|comp57713_c0_seq1	http://amigo.geneontology.org/cgi-bin/amigo/term_details?term=GO:0043492
ATPase activity, coupled to transmembrane movement of substances	Gene Ontology	GO:0042626	3	899	0,348892075	0,192045848	comp57243_c0_seq1|comp4710_c0_seq1|comp57713_c0_seq1	http://amigo.geneontology.org/cgi-bin/amigo/term_details?term=GO:0042626
endonuclease activity, active with either ribo- or deoxyribonucleic acids and producing 5'-phosphomonoesters	Gene Ontology	GO:0016893	1	184	0,349788451	0,192344179	comp43680_c0_seq1	http://amigo.geneontology.org/cgi-bin/amigo/term_details?term=GO:0016893
hydrolase activity, acting on acid anhydrides, catalyzing transmembrane movement of substances	Gene Ontology	GO:0016820	3	901	0,350154844	0,192350769	comp57243_c0_seq1|comp4710_c0_seq1|comp57713_c0_seq1	http://amigo.geneontology.org/cgi-bin/amigo/term_details?term=GO:0016820
transferase activity, transferring hexosyl groups	Gene Ontology	GO:0016758	4	1287	0,352066385	0,193095363	comp89034_c0_seq1|comp26932_c0_seq1|comp53995_c0_seq1|comp55956_c0_seq1	http://amigo.geneontology.org/cgi-bin/amigo/term_details?term=GO:0016758
fruit development	Gene Ontology	GO:0010154	9	3270	0,35222186	0,193095363	comp84349_c0_seq1|comp31709_c0_seq1|comp30741_c0_seq1|comp62505_c0_seq1|comp55583_c0_seq1|comp82461_c0_seq1|comp29768_c0_seq1|comp1727_c0_seq1|comp78637_c0_seq1	http://amigo.geneontology.org/cgi-bin/amigo/term_details?term=GO:0010154
cellular response to abiotic stimulus	Gene Ontology	GO:0071214	3	905	0,352679629	0,193151219	comp51778_c0_seq1|comp57923_c0_seq1|comp65999_c0_seq1	http://amigo.geneontology.org/cgi-bin/amigo/term_details?term=GO:0071214
clathrin coat	Gene Ontology	GO:0030118	1	187	0,354316711	0,193407234	comp77285_c0_seq1	http://amigo.geneontology.org/cgi-bin/amigo/term_details?term=GO:0030118
racemase and epimerase activity	Gene Ontology	GO:0016854	1	187	0,354316711	0,193407234	comp75757_c0_seq1	http://amigo.geneontology.org/cgi-bin/amigo/term_details?term=GO:0016854
cellular response to osmotic stress	Gene Ontology	GO:0071470	1	187	0,354316711	0,193407234	comp65999_c0_seq1	http://amigo.geneontology.org/cgi-bin/amigo/term_details?term=GO:0071470
microtubule cytoskeleton	Gene Ontology	GO:0015630	3	908	0,35457251	0,193407234	comp37285_c0_seq1|comp57987_c0_seq1|comp37124_c0_seq1	http://amigo.geneontology.org/cgi-bin/amigo/term_details?term=GO:0015630
ubiquitin binding	Gene Ontology	GO:0043130	1	188	0,35581915	0,193706013	comp33200_c0_seq1	http://amigo.geneontology.org/cgi-bin/amigo/term_details?term=GO:0043130
response to nitrogen compound	Gene Ontology	GO:1901698	3	910	0,35583407	0,193706013	comp25457_c0_seq1|comp68814_c0_seq1|comp31325_c0_seq1	http://amigo.geneontology.org/cgi-bin/amigo/term_details?term=GO:1901698
multidimensional cell growth	Gene Ontology	GO:0009825	1	189	0,357318112	0,194201467	comp65999_c0_seq1	http://amigo.geneontology.org/cgi-bin/amigo/term_details?term=GO:0009825
calmodulin binding	Gene Ontology	GO:0005516	3	913	0,357725839	0,194201467	comp50412_c0_seq1|comp57713_c0_seq1|comp54983_c0_seq1	http://amigo.geneontology.org/cgi-bin/amigo/term_details?term=GO:0005516
intracellular part	Gene Ontology	GO:0044424	139	58556	0,358076846	0,194201467	comp74646_c0_seq1|comp75757_c0_seq1|comp34164_c0_seq1|comp75090_c0_seq1|comp7335_c0_seq1|comp31466_c0_seq1|comp19510_c0_seq1|comp4378_c0_seq1|comp18221_c0_seq1|comp4710_c0_seq1|comp79924_c0_seq1|comp7844_c0_seq1|comp65999_c0_seq1|comp31171_c0_seq1|comp94065_c0_seq1|comp84708_c0_seq1|comp28292_c0_seq1|comp89034_c0_seq1|comp26712_c0_seq1|comp7678_c0_seq1|comp58003_c0_seq1|comp6921_c0_seq1|comp33358…	http://amigo.geneontology.org/cgi-bin/amigo/term_details?term=GO:0044424
large ribosomal subunit	Gene Ontology	GO:0015934	2	540	0,358718815	0,194201467	comp57647_c0_seq1|comp31815_c0_seq1	http://amigo.geneontology.org/cgi-bin/amigo/term_details?term=GO:0015934
cell fate commitment	Gene Ontology	GO:0045165	1	190	0,358813605	0,194201467	comp58972_c0_seq1	http://amigo.geneontology.org/cgi-bin/amigo/term_details?term=GO:0045165
coenzyme metabolic process	Gene Ontology	GO:0006732	4	1300	0,358891114	0,194201467	comp84349_c0_seq1|comp2726_c0_seq1|comp82241_c0_seq1|comp6983_c0_seq1	http://amigo.geneontology.org/cgi-bin/amigo/term_details?term=GO:0006732
cellular divalent inorganic cation homeostasis	Gene Ontology	GO:0072503	1	191	0,360305636	0,194772696	comp57243_c0_seq1	http://amigo.geneontology.org/cgi-bin/amigo/term_details?term=GO:0072503
anion binding	Gene Ontology	GO:0043168	3	922	0,363396653	0,195815933	comp29768_c0_seq1|comp26932_c0_seq1|comp84031_c0_seq1	http://amigo.geneontology.org/cgi-bin/amigo/term_details?term=GO:0043168
phosphorus metabolic process	Gene Ontology	GO:0006793	17	6584	0,36417975	0,195815933	comp97405_c0_seq1|comp50412_c0_seq1|comp73512_c0_seq1|comp82241_c0_seq1|comp57923_c0_seq1|comp10860_c0_seq1|comp28637_c0_seq1|comp43487_c0_seq1|comp6983_c0_seq1|comp31325_c0_seq1|comp94857_c0_seq1|comp30480_c0_seq1|comp24420_c0_seq1|comp57243_c0_seq1|comp95813_c0_seq1|comp53145_c0_seq1|comp90436_c0_seq1	http://amigo.geneontology.org/cgi-bin/amigo/term_details?term=GO:0006793
nitrate assimilation	Gene Ontology	GO:0042128	1	194	0,364761043	0,195815933	comp32203_c0_seq1	http://amigo.geneontology.org/cgi-bin/amigo/term_details?term=GO:0042128
nitrate metabolic process	Gene Ontology	GO:0042126	1	194	0,364761043	0,195815933	comp32203_c0_seq1	http://amigo.geneontology.org/cgi-bin/amigo/term_details?term=GO:0042126
ubiquitin-like protein binding	Gene Ontology	GO:0032182	1	194	0,364761043	0,195815933	comp33200_c0_seq1	http://amigo.geneontology.org/cgi-bin/amigo/term_details?term=GO:0032182
embryonic meristem initiation	Gene Ontology	GO:0090421	1	194	0,364761043	0,195815933	comp62505_c0_seq1	http://amigo.geneontology.org/cgi-bin/amigo/term_details?term=GO:0090421
ATPase activity, coupled to transmembrane movement of ions, rotational mechanism	Gene Ontology	GO:0044769	1	194	0,364761043	0,195815933	comp57243_c0_seq1	http://amigo.geneontology.org/cgi-bin/amigo/term_details?term=GO:0044769
nuclear periphery	Gene Ontology	GO:0034399	1	195	0,366239309	0,196415238	comp31171_c0_seq1	http://amigo.geneontology.org/cgi-bin/amigo/term_details?term=GO:0034399
organic anion transmembrane transporter activity	Gene Ontology	GO:0008514	1	196	0,367714154	0,197011526	comp29965_c0_seq1	http://amigo.geneontology.org/cgi-bin/amigo/term_details?term=GO:0008514
intracellular	Gene Ontology	GO:0005622	139	58628	0,368529829	0,197253821	comp74646_c0_seq1|comp75757_c0_seq1|comp34164_c0_seq1|comp75090_c0_seq1|comp7335_c0_seq1|comp31466_c0_seq1|comp19510_c0_seq1|comp4378_c0_seq1|comp18221_c0_seq1|comp4710_c0_seq1|comp79924_c0_seq1|comp7844_c0_seq1|comp65999_c0_seq1|comp31171_c0_seq1|comp94065_c0_seq1|comp84708_c0_seq1|comp28292_c0_seq1|comp89034_c0_seq1|comp26712_c0_seq1|comp7678_c0_seq1|comp58003_c0_seq1|comp6921_c0_seq1|comp33358…	http://amigo.geneontology.org/cgi-bin/amigo/term_details?term=GO:0005622
protein peptidyl-prolyl isomerization	Gene Ontology	GO:0000413	1	198	0,37065361	0,198195106	comp57923_c0_seq1	http://amigo.geneontology.org/cgi-bin/amigo/term_details?term=GO:0000413
phyllome development	Gene Ontology	GO:0048827	6	2119	0,372093397	0,198586964	comp56372_c0_seq1|comp10860_c0_seq1|comp60984_c0_seq1|comp51386_c0_seq1|comp32954_c0_seq1|comp17765_c0_seq1	http://amigo.geneontology.org/cgi-bin/amigo/term_details?term=GO:0048827
cellular monovalent inorganic cation homeostasis	Gene Ontology	GO:0030004	1	199	0,372118237	0,198586964	comp57243_c0_seq1	http://amigo.geneontology.org/cgi-bin/amigo/term_details?term=GO:0030004
NADP metabolic process	Gene Ontology	GO:0006739	1	201	0,375037329	0,199547508	comp82241_c0_seq1	http://amigo.geneontology.org/cgi-bin/amigo/term_details?term=GO:0006739
ATPase activity	Gene Ontology	GO:0016887	7	2529	0,375230933	0,199547508	comp37124_c0_seq1|comp4710_c0_seq1|comp79924_c0_seq1|comp57713_c0_seq1|comp57243_c0_seq1|comp81004_c0_seq1|comp54983_c0_seq1	http://amigo.geneontology.org/cgi-bin/amigo/term_details?term=GO:0016887
ubiquitin-protein transferase activity	Gene Ontology	GO:0004842	5	1728	0,375698599	0,199547508	comp7335_c0_seq1|comp96634_c0_seq1|comp57018_c0_seq1|comp32058_c0_seq1|comp8346_c0_seq1	http://amigo.geneontology.org/cgi-bin/amigo/term_details?term=GO:0004842
organelle envelope	Gene Ontology	GO:0031967	14	5393	0,375953503	0,199547508	comp31171_c0_seq1|comp56372_c0_seq1|comp19510_c0_seq1|comp78018_c0_seq1|comp7471_c0_seq1|comp37124_c0_seq1|comp51386_c0_seq1|comp39970_c0_seq1|comp94857_c0_seq1|comp56845_c0_seq1|comp79924_c0_seq1|comp82688_c0_seq1|comp57243_c0_seq1|comp33358_c0_seq1	http://amigo.geneontology.org/cgi-bin/amigo/term_details?term=GO:0031967
substrate-specific transporter activity	Gene Ontology	GO:0022892	10	3751	0,376233622	0,199547508	comp25457_c0_seq1|comp78018_c0_seq1|comp4710_c0_seq1|comp94857_c0_seq1|comp57713_c0_seq1|comp95251_c0_seq1|comp57243_c0_seq1|comp29016_c0_seq1|comp29965_c0_seq1|comp53145_c0_seq1	http://amigo.geneontology.org/cgi-bin/amigo/term_details?term=GO:0022892
envelope	Gene Ontology	GO:0031975	14	5395	0,37647766	0,199547508	comp31171_c0_seq1|comp56372_c0_seq1|comp19510_c0_seq1|comp78018_c0_seq1|comp7471_c0_seq1|comp37124_c0_seq1|comp51386_c0_seq1|comp39970_c0_seq1|comp94857_c0_seq1|comp56845_c0_seq1|comp79924_c0_seq1|comp82688_c0_seq1|comp57243_c0_seq1|comp33358_c0_seq1	http://amigo.geneontology.org/cgi-bin/amigo/term_details?term=GO:0031975
damaged DNA binding	Gene Ontology	GO:0003684	1	202	0,37649181	0,199547508	comp85274_c0_seq1	http://amigo.geneontology.org/cgi-bin/amigo/term_details?term=GO:0003684
phosphatase activity	Gene Ontology	GO:0016791	4	1341	0,380400805	0,201422645	comp73512_c0_seq1|comp43487_c0_seq1|comp28637_c0_seq1|comp90436_c0_seq1	http://amigo.geneontology.org/cgi-bin/amigo/term_details?term=GO:0016791
peptidyl-serine phosphorylation	Gene Ontology	GO:0018105	1	206	0,382276141	0,20177108	comp50412_c0_seq1	http://amigo.geneontology.org/cgi-bin/amigo/term_details?term=GO:0018105
peptidyl-serine modification	Gene Ontology	GO:0018209	1	206	0,382276141	0,20177108	comp50412_c0_seq1	http://amigo.geneontology.org/cgi-bin/amigo/term_details?term=GO:0018209
cellular response to metal ion	Gene Ontology	GO:0071248	1	206	0,382276141	0,20177108	comp31325_c0_seq1	http://amigo.geneontology.org/cgi-bin/amigo/term_details?term=GO:0071248
cellular protein complex assembly	Gene Ontology	GO:0043623	3	953	0,382864809	0,20177108	comp57243_c0_seq1|comp27652_c0_seq1|comp50_c0_seq1	http://amigo.geneontology.org/cgi-bin/amigo/term_details?term=GO:0043623
embryo development ending in seed dormancy	Gene Ontology	GO:0009793	7	2553	0,384328707	0,20177108	comp84349_c0_seq1|comp31709_c0_seq1|comp30741_c0_seq1|comp62505_c0_seq1|comp55583_c0_seq1|comp29768_c0_seq1|comp1727_c0_seq1	http://amigo.geneontology.org/cgi-bin/amigo/term_details?term=GO:0009793
nucleotide biosynthetic process	Gene Ontology	GO:0009165	2	571	0,384377743	0,20177108	comp57243_c0_seq1|comp94857_c0_seq1	http://amigo.geneontology.org/cgi-bin/amigo/term_details?term=GO:0009165
single-organism carbohydrate catabolic process	Gene Ontology	GO:0044724	2	571	0,384377743	0,20177108	comp26932_c0_seq1|comp82241_c0_seq1	http://amigo.geneontology.org/cgi-bin/amigo/term_details?term=GO:0044724
shoot system development	Gene Ontology	GO:0048367	10	3778	0,38466982	0,20177108	comp56372_c0_seq1|comp10860_c0_seq1|comp62505_c0_seq1|comp58972_c0_seq1|comp60984_c0_seq1|comp17765_c0_seq1|comp51386_c0_seq1|comp81797_c0_seq1|comp32954_c0_seq1|comp6921_c0_seq1	http://amigo.geneontology.org/cgi-bin/amigo/term_details?term=GO:0048367
single-organism carbohydrate metabolic process	Gene Ontology	GO:0044723	7	2555	0,38508728	0,20177108	comp97992_c0_seq1|comp74646_c0_seq1|comp82241_c0_seq1|comp5159_c0_seq1|comp55956_c0_seq1|comp89034_c0_seq1|comp26932_c0_seq1	http://amigo.geneontology.org/cgi-bin/amigo/term_details?term=GO:0044723
stromule	Gene Ontology	GO:0010319	1	208	0,38514826	0,20177108	comp51386_c0_seq1	http://amigo.geneontology.org/cgi-bin/amigo/term_details?term=GO:0010319
sphingolipid metabolic process	Gene Ontology	GO:0006665	1	208	0,38514826	0,20177108	comp97992_c0_seq1	http://amigo.geneontology.org/cgi-bin/amigo/term_details?term=GO:0006665
nucleobase metabolic process	Gene Ontology	GO:0009112	1	209	0,386579335	0,202325495	comp56792_c0_seq1	http://amigo.geneontology.org/cgi-bin/amigo/term_details?term=GO:0009112
nucleoside phosphate biosynthetic process	Gene Ontology	GO:1901293	2	577	0,389294344	0,203425936	comp57243_c0_seq1|comp94857_c0_seq1	http://amigo.geneontology.org/cgi-bin/amigo/term_details?term=GO:1901293
pectin biosynthetic process	Gene Ontology	GO:0045489	1	211	0,389431554	0,203425936	comp89034_c0_seq1	http://amigo.geneontology.org/cgi-bin/amigo/term_details?term=GO:0045489
3'-5' exonuclease activity	Gene Ontology	GO:0008408	1	212	0,390852714	0,203816026	comp9440_c0_seq1	http://amigo.geneontology.org/cgi-bin/amigo/term_details?term=GO:0008408
posttranscriptional gene silencing	Gene Ontology	GO:0016441	2	579	0,390929393	0,203816026	comp84349_c0_seq1|comp68814_c0_seq1	http://amigo.geneontology.org/cgi-bin/amigo/term_details?term=GO:0016441
cell wall biogenesis	Gene Ontology	GO:0042546	2	580	0,391746191	0,204045864	comp53995_c0_seq1|comp4603_c0_seq1	http://amigo.geneontology.org/cgi-bin/amigo/term_details?term=GO:0042546
response to iron ion	Gene Ontology	GO:0010039	1	214	0,39368517	0,204467128	comp31325_c0_seq1	http://amigo.geneontology.org/cgi-bin/amigo/term_details?term=GO:0010039
N-acetyltransferase activity	Gene Ontology	GO:0008080	1	214	0,39368517	0,204467128	comp5159_c0_seq1	http://amigo.geneontology.org/cgi-bin/amigo/term_details?term=GO:0008080
RNA phosphodiester bond hydrolysis	Gene Ontology	GO:0090501	1	214	0,39368517	0,204467128	comp43680_c0_seq1	http://amigo.geneontology.org/cgi-bin/amigo/term_details?term=GO:0090501
single-multicellular organism process	Gene Ontology	GO:0044707	27	10900	0,394811065	0,204855847	comp56372_c0_seq1|comp57923_c0_seq1|comp10860_c0_seq1|comp55583_c0_seq1|comp6921_c0_seq1|comp31466_c0_seq1|comp82461_c0_seq1|comp29768_c0_seq1|comp81004_c0_seq1|comp17765_c0_seq1|comp78637_c0_seq1|comp84349_c0_seq1|comp31134_c0_seq1|comp84708_c0_seq1|comp30741_c0_seq1|comp37124_c0_seq1|comp60984_c0_seq1|comp51386_c0_seq1|comp7678_c0_seq1|comp81797_c0_seq1|comp57713_c0_seq1|comp32954_c0_seq1|comp5…	http://amigo.geneontology.org/cgi-bin/amigo/term_details?term=GO:0044707
protein N-linked glycosylation	Gene Ontology	GO:0006487	1	216	0,396504526	0,205410352	comp55956_c0_seq1	http://amigo.geneontology.org/cgi-bin/amigo/term_details?term=GO:0006487
nucleobase-containing compound transport	Gene Ontology	GO:0015931	2	586	0,396636682	0,205410352	comp78018_c0_seq1|comp29965_c0_seq1	http://amigo.geneontology.org/cgi-bin/amigo/term_details?term=GO:0015931
hydrogen peroxide metabolic process	Gene Ontology	GO:0042743	1	217	0,397909311	0,205676908	comp85635_c0_seq1	http://amigo.geneontology.org/cgi-bin/amigo/term_details?term=GO:0042743
regulation of phosphorylation	Gene Ontology	GO:0042325	1	217	0,397909311	0,205676908	comp57923_c0_seq1	http://amigo.geneontology.org/cgi-bin/amigo/term_details?term=GO:0042325
positive regulation of biological process	Gene Ontology	GO:0048518	8	3002	0,399350821	0,206225611	comp62505_c0_seq1|comp60984_c0_seq1|comp55583_c0_seq1|comp32058_c0_seq1|comp82461_c0_seq1|comp6921_c0_seq1|comp1727_c0_seq1|comp17765_c0_seq1	http://amigo.geneontology.org/cgi-bin/amigo/term_details?term=GO:0048518
ubiquitin-like protein transferase activity	Gene Ontology	GO:0019787	5	1781	0,400013167	0,206338068	comp7335_c0_seq1|comp96634_c0_seq1|comp57018_c0_seq1|comp32058_c0_seq1|comp8346_c0_seq1	http://amigo.geneontology.org/cgi-bin/amigo/term_details?term=GO:0019787
reactive nitrogen species metabolic process	Gene Ontology	GO:2001057	1	219	0,40070913	0,206338068	comp32203_c0_seq1	http://amigo.geneontology.org/cgi-bin/amigo/term_details?term=GO:2001057
response to glucose	Gene Ontology	GO:0009749	1	219	0,40070913	0,206338068	comp7844_c0_seq1	http://amigo.geneontology.org/cgi-bin/amigo/term_details?term=GO:0009749
Golgi-associated vesicle membrane	Gene Ontology	GO:0030660	1	220	0,40210418	0,206860163	comp77285_c0_seq1	http://amigo.geneontology.org/cgi-bin/amigo/term_details?term=GO:0030660
polyol metabolic process	Gene Ontology	GO:0019751	1	222	0,404884598	0,208093288	comp5159_c0_seq1	http://amigo.geneontology.org/cgi-bin/amigo/term_details?term=GO:0019751
transition metal ion transport	Gene Ontology	GO:0000041	1	223	0,406269981	0,208269978	comp4710_c0_seq1	http://amigo.geneontology.org/cgi-bin/amigo/term_details?term=GO:0000041
carbohydrate derivative catabolic process	Gene Ontology	GO:1901136	1	223	0,406269981	0,208269978	comp97992_c0_seq1	http://amigo.geneontology.org/cgi-bin/amigo/term_details?term=GO:1901136
mitochondrion	Gene Ontology	GO:0005739	19	7598	0,406379599	0,208269978	comp56372_c0_seq1|comp82241_c0_seq1|comp19510_c0_seq1|comp81459_c0_seq1|comp78018_c0_seq1|comp57018_c0_seq1|comp7471_c0_seq1|comp74646_c0_seq1|comp5591_c0_seq1|comp50726_c0_seq1|comp39970_c0_seq1|comp28292_c0_seq1|comp79924_c0_seq1|comp5930_c0_seq1|comp84324_c0_seq1|comp33358_c0_seq1|comp88320_c0_seq1|comp54983_c0_seq1|comp9440_c0_seq1	http://amigo.geneontology.org/cgi-bin/amigo/term_details?term=GO:0005739
generation of precursor metabolites and energy	Gene Ontology	GO:0006091	4	1394	0,408093641	0,208713528	comp74646_c0_seq1|comp26932_c0_seq1|comp82241_c0_seq1|comp53145_c0_seq1	http://amigo.geneontology.org/cgi-bin/amigo/term_details?term=GO:0006091
cytoskeleton	Gene Ontology	GO:0005856	4	1395	0,408614196	0,208713528	comp37285_c0_seq1|comp7471_c0_seq1|comp37124_c0_seq1|comp57987_c0_seq1	http://amigo.geneontology.org/cgi-bin/amigo/term_details?term=GO:0005856
serine-type peptidase activity	Gene Ontology	GO:0008236	2	601	0,408783287	0,208713528	comp80338_c0_seq1|comp37699_c0_seq1	http://amigo.geneontology.org/cgi-bin/amigo/term_details?term=GO:0008236
serine hydrolase activity	Gene Ontology	GO:0017171	2	601	0,408783287	0,208713528	comp80338_c0_seq1|comp37699_c0_seq1	http://amigo.geneontology.org/cgi-bin/amigo/term_details?term=GO:0017171
stomatal movement	Gene Ontology	GO:0010118	2	603	0,41039398	0,208903778	comp1727_c0_seq1|comp55583_c0_seq1	http://amigo.geneontology.org/cgi-bin/amigo/term_details?term=GO:0010118
ligase activity, forming carbon-sulfur bonds	Gene Ontology	GO:0016877	1	226	0,410406912	0,208903778	comp7335_c0_seq1	http://amigo.geneontology.org/cgi-bin/amigo/term_details?term=GO:0016877
extracellular region part	Gene Ontology	GO:0044421	1	226	0,410406912	0,208903778	comp74770_c0_seq1	http://amigo.geneontology.org/cgi-bin/amigo/term_details?term=GO:0044421
nucleotide metabolic process	Gene Ontology	GO:0009117	4	1399	0,410695533	0,208903778	comp57243_c0_seq1|comp94857_c0_seq1|comp82241_c0_seq1|comp53145_c0_seq1	http://amigo.geneontology.org/cgi-bin/amigo/term_details?term=GO:0009117
endoplasmic reticulum membrane	Gene Ontology	GO:0005789	5	1809	0,412827426	0,209171531	comp34164_c0_seq1|comp95251_c0_seq1|comp96634_c0_seq1|comp4710_c0_seq1|comp55956_c0_seq1	http://amigo.geneontology.org/cgi-bin/amigo/term_details?term=GO:0005789
anchored component of plasma membrane	Gene Ontology	GO:0046658	1	228	0,413148926	0,209171531	comp29016_c0_seq1	http://amigo.geneontology.org/cgi-bin/amigo/term_details?term=GO:0046658
clathrin-coated vesicle membrane	Gene Ontology	GO:0030665	1	228	0,413148926	0,209171531	comp77285_c0_seq1	http://amigo.geneontology.org/cgi-bin/amigo/term_details?term=GO:0030665
peptidyl-prolyl cis-trans isomerase activity	Gene Ontology	GO:0003755	1	228	0,413148926	0,209171531	comp57923_c0_seq1	http://amigo.geneontology.org/cgi-bin/amigo/term_details?term=GO:0003755
meristem initiation	Gene Ontology	GO:0010014	1	228	0,413148926	0,209171531	comp62505_c0_seq1	http://amigo.geneontology.org/cgi-bin/amigo/term_details?term=GO:0010014
microtubule	Gene Ontology	GO:0005874	2	608	0,414411351	0,209615143	comp37285_c0_seq1|comp57987_c0_seq1	http://amigo.geneontology.org/cgi-bin/amigo/term_details?term=GO:0005874
ATP-dependent peptidase activity	Gene Ontology	GO:0004176	1	230	0,415878256	0,209777777	comp79924_c0_seq1	http://amigo.geneontology.org/cgi-bin/amigo/term_details?term=GO:0004176
modification by symbiont of host morphology or physiology	Gene Ontology	GO:0044003	1	230	0,415878256	0,209777777	comp68814_c0_seq1	http://amigo.geneontology.org/cgi-bin/amigo/term_details?term=GO:0044003
nucleoside phosphate metabolic process	Gene Ontology	GO:0006753	4	1409	0,415892431	0,209777777	comp57243_c0_seq1|comp94857_c0_seq1|comp82241_c0_seq1|comp53145_c0_seq1	http://amigo.geneontology.org/cgi-bin/amigo/term_details?term=GO:0006753
ligase activity	Gene Ontology	GO:0016874	6	2226	0,416305986	0,209791402	comp7335_c0_seq1|comp96634_c0_seq1|comp5930_c0_seq1|comp57018_c0_seq1|comp32058_c0_seq1|comp7844_c0_seq1	http://amigo.geneontology.org/cgi-bin/amigo/term_details?term=GO:0016874
production of siRNA involved in RNA interference	Gene Ontology	GO:0030422	1	232	0,418594961	0,210681328	comp68814_c0_seq1	http://amigo.geneontology.org/cgi-bin/amigo/term_details?term=GO:0030422
secondary active transmembrane transporter activity	Gene Ontology	GO:0015291	3	1012	0,419519968	0,210681328	comp78018_c0_seq1|comp32203_c0_seq1|comp95251_c0_seq1	http://amigo.geneontology.org/cgi-bin/amigo/term_details?term=GO:0015291
divalent inorganic cation homeostasis	Gene Ontology	GO:0072507	1	233	0,419948597	0,210681328	comp57243_c0_seq1	http://amigo.geneontology.org/cgi-bin/amigo/term_details?term=GO:0072507
pyrimidine-containing compound metabolic process	Gene Ontology	GO:0072527	1	233	0,419948597	0,210681328	comp56792_c0_seq1	http://amigo.geneontology.org/cgi-bin/amigo/term_details?term=GO:0072527
regulation of transcription from RNA polymerase II promoter	Gene Ontology	GO:0006357	2	615	0,420012848	0,210681328	comp17765_c0_seq1|comp60984_c0_seq1	http://amigo.geneontology.org/cgi-bin/amigo/term_details?term=GO:0006357
modification of morphology or physiology of other organism involved in symbiotic interaction	Gene Ontology	GO:0051817	1	234	0,421299099	0,21113139	comp68814_c0_seq1	http://amigo.geneontology.org/cgi-bin/amigo/term_details?term=GO:0051817
nuclear outer membrane-endoplasmic reticulum membrane network	Gene Ontology	GO:0042175	5	1832	0,42332547	0,211698386	comp34164_c0_seq1|comp95251_c0_seq1|comp96634_c0_seq1|comp4710_c0_seq1|comp55956_c0_seq1	http://amigo.geneontology.org/cgi-bin/amigo/term_details?term=GO:0042175
glyceraldehyde-3-phosphate metabolic process	Gene Ontology	GO:0019682	1	236	0,423990727	0,211698386	comp82241_c0_seq1	http://amigo.geneontology.org/cgi-bin/amigo/term_details?term=GO:0019682
receptor signaling protein serine/threonine kinase activity	Gene Ontology	GO:0004702	1	236	0,423990727	0,211698386	comp24420_c0_seq1	http://amigo.geneontology.org/cgi-bin/amigo/term_details?term=GO:0004702
receptor signaling protein activity	Gene Ontology	GO:0005057	1	236	0,423990727	0,211698386	comp24420_c0_seq1	http://amigo.geneontology.org/cgi-bin/amigo/term_details?term=GO:0005057
cellular carbohydrate metabolic process	Gene Ontology	GO:0044262	4	1426	0,424704168	0,211859704	comp74646_c0_seq1|comp26932_c0_seq1|comp5159_c0_seq1|comp53995_c0_seq1	http://amigo.geneontology.org/cgi-bin/amigo/term_details?term=GO:0044262
protein ubiquitination	Gene Ontology	GO:0016567	6	2250	0,426195928	0,212060658	comp7335_c0_seq1|comp96634_c0_seq1|comp701_c0_seq1|comp57018_c0_seq1|comp8346_c0_seq1|comp32058_c0_seq1	http://amigo.geneontology.org/cgi-bin/amigo/term_details?term=GO:0016567
nucleolar part	Gene Ontology	GO:0044452	1	238	0,426669904	0,212060658	comp43680_c0_seq1	http://amigo.geneontology.org/cgi-bin/amigo/term_details?term=GO:0044452
peptidyl-proline modification	Gene Ontology	GO:0018208	1	238	0,426669904	0,212060658	comp57923_c0_seq1	http://amigo.geneontology.org/cgi-bin/amigo/term_details?term=GO:0018208
cellular response to inorganic substance	Gene Ontology	GO:0071241	1	238	0,426669904	0,212060658	comp31325_c0_seq1	http://amigo.geneontology.org/cgi-bin/amigo/term_details?term=GO:0071241
modification of morphology or physiology of other organism	Gene Ontology	GO:0035821	1	240	0,429336686	0,212995982	comp68814_c0_seq1	http://amigo.geneontology.org/cgi-bin/amigo/term_details?term=GO:0035821
mediator complex	Gene Ontology	GO:0016592	1	240	0,429336686	0,212995982	comp18221_c0_seq1	http://amigo.geneontology.org/cgi-bin/amigo/term_details?term=GO:0016592
translation elongation factor activity	Gene Ontology	GO:0003746	1	241	0,430665447	0,213460068	comp7541_c0_seq1	http://amigo.geneontology.org/cgi-bin/amigo/term_details?term=GO:0003746
cellular response to abscisic acid stimulus	Gene Ontology	GO:0071215	3	1032	0,431790735	0,213540683	comp50412_c0_seq1|comp6921_c0_seq1|comp32058_c0_seq1	http://amigo.geneontology.org/cgi-bin/amigo/term_details?term=GO:0071215
cellular response to alcohol	Gene Ontology	GO:0097306	3	1032	0,431790735	0,213540683	comp50412_c0_seq1|comp6921_c0_seq1|comp32058_c0_seq1	http://amigo.geneontology.org/cgi-bin/amigo/term_details?term=GO:0097306
embryo development	Gene Ontology	GO:0009790	7	2679	0,432108846	0,213540683	comp84349_c0_seq1|comp31709_c0_seq1|comp30741_c0_seq1|comp62505_c0_seq1|comp55583_c0_seq1|comp29768_c0_seq1|comp1727_c0_seq1	http://amigo.geneontology.org/cgi-bin/amigo/term_details?term=GO:0009790
regulation of signal transduction	Gene Ontology	GO:0009966	3	1033	0,432401893	0,213540683	comp6921_c0_seq1|comp32058_c0_seq1|comp8346_c0_seq1	http://amigo.geneontology.org/cgi-bin/amigo/term_details?term=GO:0009966
transmembrane receptor protein tyrosine kinase signaling pathway	Gene Ontology	GO:0007169	1	243	0,433313744	0,213580747	comp95813_c0_seq1	http://amigo.geneontology.org/cgi-bin/amigo/term_details?term=GO:0007169
secondary metabolite biosynthetic process	Gene Ontology	GO:0044550	2	632	0,433502184	0,213580747	comp75091_c0_seq1|comp75090_c0_seq1	http://amigo.geneontology.org/cgi-bin/amigo/term_details?term=GO:0044550
anatomical structure morphogenesis	Gene Ontology	GO:0009653	9	3518	0,434219724	0,213580747	comp31466_c0_seq1|comp84031_c0_seq1|comp55956_c0_seq1|comp62505_c0_seq1|comp7471_c0_seq1|comp37124_c0_seq1|comp55583_c0_seq1|comp1727_c0_seq1|comp65999_c0_seq1	http://amigo.geneontology.org/cgi-bin/amigo/term_details?term=GO:0009653
ncRNA metabolic process	Gene Ontology	GO:0034660	4	1445	0,434514325	0,213580747	comp5930_c0_seq1|comp43680_c0_seq1|comp6997_c0_seq1|comp9529_c0_seq1	http://amigo.geneontology.org/cgi-bin/amigo/term_details?term=GO:0034660
enzyme linked receptor protein signaling pathway	Gene Ontology	GO:0007167	1	244	0,434633294	0,213580747	comp95813_c0_seq1	http://amigo.geneontology.org/cgi-bin/amigo/term_details?term=GO:0007167
intrinsic component of plasma membrane	Gene Ontology	GO:0031226	3	1037	0,434844164	0,213580747	comp29016_c0_seq1|comp4710_c0_seq1|comp57713_c0_seq1	http://amigo.geneontology.org/cgi-bin/amigo/term_details?term=GO:0031226
hydrolase activity, hydrolyzing O-glycosyl compounds	Gene Ontology	GO:0004553	3	1038	0,435454137	0,213672221	comp97992_c0_seq1|comp82389_c0_seq1|comp53995_c0_seq1	http://amigo.geneontology.org/cgi-bin/amigo/term_details?term=GO:0004553
regulation of signaling	Gene Ontology	GO:0023051	3	1039	0,43606387	0,213672221	comp6921_c0_seq1|comp32058_c0_seq1|comp8346_c0_seq1	http://amigo.geneontology.org/cgi-bin/amigo/term_details?term=GO:0023051
single-stranded RNA binding	Gene Ontology	GO:0003727	1	246	0,437263234	0,213672221	comp5507_c0_seq1	http://amigo.geneontology.org/cgi-bin/amigo/term_details?term=GO:0003727
gene silencing by miRNA	Gene Ontology	GO:0035195	1	246	0,437263234	0,213672221	comp68814_c0_seq1	http://amigo.geneontology.org/cgi-bin/amigo/term_details?term=GO:0035195
phospholipid binding	Gene Ontology	GO:0005543	2	638	0,438223327	0,213672221	comp33200_c0_seq1|comp58003_c0_seq1	http://amigo.geneontology.org/cgi-bin/amigo/term_details?term=GO:0005543
nuclear body	Gene Ontology	GO:0016604	2	638	0,438223327	0,213672221	comp58972_c0_seq1|comp5507_c0_seq1	http://amigo.geneontology.org/cgi-bin/amigo/term_details?term=GO:0016604
regulation of cell communication	Gene Ontology	GO:0010646	3	1043	0,438500381	0,213672221	comp6921_c0_seq1|comp32058_c0_seq1|comp8346_c0_seq1	http://amigo.geneontology.org/cgi-bin/amigo/term_details?term=GO:0010646
cellular carbohydrate catabolic process	Gene Ontology	GO:0044275	1	247	0,438573637	0,213672221	comp26932_c0_seq1	http://amigo.geneontology.org/cgi-bin/amigo/term_details?term=GO:0044275
glycolipid metabolic process	Gene Ontology	GO:0006664	1	247	0,438573637	0,213672221	comp97992_c0_seq1	http://amigo.geneontology.org/cgi-bin/amigo/term_details?term=GO:0006664
lipid metabolic process	Gene Ontology	GO:0006629	9	3534	0,439517849	0,213854084	comp97992_c0_seq1|comp73512_c0_seq1|comp5159_c0_seq1|comp31466_c0_seq1|comp82688_c0_seq1|comp75757_c0_seq1|comp2962_c0_seq1|comp39183_c0_seq1|comp88320_c0_seq1	http://amigo.geneontology.org/cgi-bin/amigo/term_details?term=GO:0006629
nuclear membrane	Gene Ontology	GO:0031965	1	249	0,441185346	0,213854084	comp31171_c0_seq1	http://amigo.geneontology.org/cgi-bin/amigo/term_details?term=GO:0031965
polymeric cytoskeletal fiber	Gene Ontology	GO:0099513	2	642	0,44135894	0,213854084	comp37285_c0_seq1|comp57987_c0_seq1	http://amigo.geneontology.org/cgi-bin/amigo/term_details?term=GO:0099513
supramolecular fiber	Gene Ontology	GO:0099512	2	642	0,44135894	0,213854084	comp37285_c0_seq1|comp57987_c0_seq1	http://amigo.geneontology.org/cgi-bin/amigo/term_details?term=GO:0099512
plant-type cell wall organization or biogenesis	Gene Ontology	GO:0071669	2	642	0,44135894	0,213854084	comp55956_c0_seq1|comp4603_c0_seq1	http://amigo.geneontology.org/cgi-bin/amigo/term_details?term=GO:0071669
embryo sac development	Gene Ontology	GO:0009553	2	643	0,442141352	0,213854084	comp30741_c0_seq1|comp84708_c0_seq1	http://amigo.geneontology.org/cgi-bin/amigo/term_details?term=GO:0009553
ncRNA processing	Gene Ontology	GO:0034470	3	1049	0,442147769	0,213854084	comp43680_c0_seq1|comp6997_c0_seq1|comp9529_c0_seq1	http://amigo.geneontology.org/cgi-bin/amigo/term_details?term=GO:0034470
nitrogen cycle metabolic process	Gene Ontology	GO:0071941	1	250	0,442486665	0,213854084	comp32203_c0_seq1	http://amigo.geneontology.org/cgi-bin/amigo/term_details?term=GO:0071941
transferase activity, transferring acyl groups other than amino-acyl groups	Gene Ontology	GO:0016747	3	1050	0,442754794	0,213854084	comp82688_c0_seq1|comp5159_c0_seq1|comp74805_c0_seq1	http://amigo.geneontology.org/cgi-bin/amigo/term_details?term=GO:0016747
multicellular organism development	Gene Ontology	GO:0007275	26	10723	0,442887197	0,213854084	comp56372_c0_seq1|comp57923_c0_seq1|comp10860_c0_seq1|comp55583_c0_seq1|comp6921_c0_seq1|comp31466_c0_seq1|comp82461_c0_seq1|comp29768_c0_seq1|comp81004_c0_seq1|comp17765_c0_seq1|comp78637_c0_seq1|comp84349_c0_seq1|comp31134_c0_seq1|comp84708_c0_seq1|comp30741_c0_seq1|comp60984_c0_seq1|comp51386_c0_seq1|comp7678_c0_seq1|comp81797_c0_seq1|comp57713_c0_seq1|comp32954_c0_seq1|comp58972_c0_seq1|comp3…	http://amigo.geneontology.org/cgi-bin/amigo/term_details?term=GO:0007275
liposaccharide metabolic process	Gene Ontology	GO:1903509	1	251	0,443784971	0,213906969	comp97992_c0_seq1	http://amigo.geneontology.org/cgi-bin/amigo/term_details?term=GO:1903509
phloem or xylem histogenesis	Gene Ontology	GO:0010087	1	251	0,443784971	0,213906969	comp62505_c0_seq1	http://amigo.geneontology.org/cgi-bin/amigo/term_details?term=GO:0010087
chloroplast thylakoid membrane	Gene Ontology	GO:0009535	4	1466	0,44530428	0,214416098	comp94857_c0_seq1|comp79924_c0_seq1|comp51386_c0_seq1|comp50726_c0_seq1	http://amigo.geneontology.org/cgi-bin/amigo/term_details?term=GO:0009535
cytoskeletal part	Gene Ontology	GO:0044430	3	1055	0,445786108	0,214416098	comp37285_c0_seq1|comp57987_c0_seq1|comp37124_c0_seq1	http://amigo.geneontology.org/cgi-bin/amigo/term_details?term=GO:0044430
chloroplast thylakoid	Gene Ontology	GO:0009534	5	1882	0,446026432	0,214416098	comp94857_c0_seq1|comp79924_c0_seq1|comp82241_c0_seq1|comp51386_c0_seq1|comp50726_c0_seq1	http://amigo.geneontology.org/cgi-bin/amigo/term_details?term=GO:0009534
plastid	Gene Ontology	GO:0009536	34	14148	0,447692801	0,214482789	comp56372_c0_seq1|comp5930_c0_seq1|comp78018_c0_seq1|comp39970_c0_seq1|comp55643_c0_seq1|comp55583_c0_seq1|comp57243_c0_seq1|comp54983_c0_seq1|comp31815_c0_seq1|comp31466_c0_seq1|comp84324_c0_seq1|comp84031_c0_seq1|comp4378_c0_seq1|comp7541_c0_seq1|comp56845_c0_seq1|comp79924_c0_seq1|comp1707_c0_seq1|comp13723_c0_seq1|comp74646_c0_seq1|comp82241_c0_seq1|comp28292_c0_seq1|comp82688_c0_seq1|comp948…	http://amigo.geneontology.org/cgi-bin/amigo/term_details?term=GO:0009536
cellular response to lipid	Gene Ontology	GO:0071396	4	1472	0,448376049	0,214482789	comp50412_c0_seq1|comp6921_c0_seq1|comp57923_c0_seq1|comp32058_c0_seq1	http://amigo.geneontology.org/cgi-bin/amigo/term_details?term=GO:0071396
plastid thylakoid membrane	Gene Ontology	GO:0055035	4	1472	0,448376049	0,214482789	comp94857_c0_seq1|comp79924_c0_seq1|comp51386_c0_seq1|comp50726_c0_seq1	http://amigo.geneontology.org/cgi-bin/amigo/term_details?term=GO:0055035
RNA binding	Gene Ontology	GO:0003723	12	4824	0,44857397	0,214482789	comp58972_c0_seq1|comp1707_c0_seq1|comp9529_c0_seq1|comp7541_c0_seq1|comp78235_c0_seq1|comp68814_c0_seq1|comp56340_c0_seq1|comp32954_c0_seq1|comp24224_c0_seq1|comp6997_c0_seq1|comp29767_c0_seq1|comp5507_c0_seq1	http://amigo.geneontology.org/cgi-bin/amigo/term_details?term=GO:0003723
plastid thylakoid	Gene Ontology	GO:0031976	5	1888	0,448737078	0,214482789	comp94857_c0_seq1|comp79924_c0_seq1|comp82241_c0_seq1|comp51386_c0_seq1|comp50726_c0_seq1	http://amigo.geneontology.org/cgi-bin/amigo/term_details?term=GO:0031976
peroxidase activity	Gene Ontology	GO:0004601	1	255	0,44894819	0,214482789	comp85635_c0_seq1	http://amigo.geneontology.org/cgi-bin/amigo/term_details?term=GO:0004601
cis-trans isomerase activity	Gene Ontology	GO:0016859	1	255	0,44894819	0,214482789	comp57923_c0_seq1	http://amigo.geneontology.org/cgi-bin/amigo/term_details?term=GO:0016859
phosphate-containing compound metabolic process	Gene Ontology	GO:0006796	16	6516	0,449326652	0,214482789	comp97405_c0_seq1|comp50412_c0_seq1|comp73512_c0_seq1|comp82241_c0_seq1|comp57923_c0_seq1|comp10860_c0_seq1|comp28637_c0_seq1|comp43487_c0_seq1|comp31325_c0_seq1|comp94857_c0_seq1|comp30480_c0_seq1|comp24420_c0_seq1|comp57243_c0_seq1|comp95813_c0_seq1|comp53145_c0_seq1|comp90436_c0_seq1	http://amigo.geneontology.org/cgi-bin/amigo/term_details?term=GO:0006796
peroxisome	Gene Ontology	GO:0005777	3	1063	0,450622776	0,214723782	comp75757_c0_seq1|comp88320_c0_seq1|comp84031_c0_seq1	http://amigo.geneontology.org/cgi-bin/amigo/term_details?term=GO:0005777
microbody	Gene Ontology	GO:0042579	3	1063	0,450622776	0,214723782	comp75757_c0_seq1|comp88320_c0_seq1|comp84031_c0_seq1	http://amigo.geneontology.org/cgi-bin/amigo/term_details?term=GO:0042579
cellular response to light stimulus	Gene Ontology	GO:0071482	2	658	0,453804844	0,215947458	comp51778_c0_seq1|comp57923_c0_seq1	http://amigo.geneontology.org/cgi-bin/amigo/term_details?term=GO:0071482
cellular lipid metabolic process	Gene Ontology	GO:0044255	7	2737	0,453986572	0,215947458	comp31466_c0_seq1|comp73512_c0_seq1|comp5159_c0_seq1|comp97992_c0_seq1|comp82688_c0_seq1|comp75757_c0_seq1|comp88320_c0_seq1	http://amigo.geneontology.org/cgi-bin/amigo/term_details?term=GO:0044255
RNA interference	Gene Ontology	GO:0016246	1	260	0,455335226	0,216209988	comp68814_c0_seq1	http://amigo.geneontology.org/cgi-bin/amigo/term_details?term=GO:0016246
oxidoreductase activity, acting on peroxide as acceptor	Gene Ontology	GO:0016684	1	260	0,455335226	0,216209988	comp85635_c0_seq1	http://amigo.geneontology.org/cgi-bin/amigo/term_details?term=GO:0016684
monovalent inorganic cation homeostasis	Gene Ontology	GO:0055067	1	261	0,45660377	0,216433628	comp57243_c0_seq1	http://amigo.geneontology.org/cgi-bin/amigo/term_details?term=GO:0055067
N-acyltransferase activity	Gene Ontology	GO:0016410	1	261	0,45660377	0,216433628	comp5159_c0_seq1	http://amigo.geneontology.org/cgi-bin/amigo/term_details?term=GO:0016410
tricarboxylic acid cycle	Gene Ontology	GO:0006099	1	262	0,457869375	0,216844151	comp74646_c0_seq1	http://amigo.geneontology.org/cgi-bin/amigo/term_details?term=GO:0006099
cellular response to oxidative stress	Gene Ontology	GO:0034599	1	263	0,459132049	0,217106946	comp31325_c0_seq1	http://amigo.geneontology.org/cgi-bin/amigo/term_details?term=GO:0034599
hydrolase activity, acting on ester bonds	Gene Ontology	GO:0016788	8	3172	0,459224312	0,217106946	comp73512_c0_seq1|comp9440_c0_seq1|comp28637_c0_seq1|comp43487_c0_seq1|comp85274_c0_seq1|comp43680_c0_seq1|comp39183_c0_seq1|comp90436_c0_seq1	http://amigo.geneontology.org/cgi-bin/amigo/term_details?term=GO:0016788
seed maturation	Gene Ontology	GO:0010431	1	264	0,460391797	0,217469463	comp82461_c0_seq1	http://amigo.geneontology.org/cgi-bin/amigo/term_details?term=GO:0010431
single-organism biosynthetic process	Gene Ontology	GO:0044711	15	6142	0,461818599	0,217953733	comp31466_c0_seq1|comp75091_c0_seq1|comp84031_c0_seq1|comp5159_c0_seq1|comp82688_c0_seq1|comp9074_c0_seq1|comp6983_c0_seq1|comp89034_c0_seq1|comp94857_c0_seq1|comp56792_c0_seq1|comp75090_c0_seq1|comp57243_c0_seq1|comp7844_c0_seq1|comp31325_c0_seq1|comp78637_c0_seq1	http://amigo.geneontology.org/cgi-bin/amigo/term_details?term=GO:0044711
nucleus organization	Gene Ontology	GO:0006997	1	267	0,46415356	0,218675405	comp31171_c0_seq1	http://amigo.geneontology.org/cgi-bin/amigo/term_details?term=GO:0006997
regulation of intracellular signal transduction	Gene Ontology	GO:1902531	1	267	0,46415356	0,218675405	comp8346_c0_seq1	http://amigo.geneontology.org/cgi-bin/amigo/term_details?term=GO:1902531
ion transport	Gene Ontology	GO:0006811	6	2346	0,465473895	0,219082155	comp56372_c0_seq1|comp4710_c0_seq1|comp94857_c0_seq1|comp57713_c0_seq1|comp57243_c0_seq1|comp29016_c0_seq1	http://amigo.geneontology.org/cgi-bin/amigo/term_details?term=GO:0006811
peptidase activity, acting on L-amino acid peptides	Gene Ontology	GO:0070011	5	1926	0,465824235	0,219082155	comp74770_c0_seq1|comp79924_c0_seq1|comp2726_c0_seq1|comp80338_c0_seq1|comp37699_c0_seq1	http://amigo.geneontology.org/cgi-bin/amigo/term_details?term=GO:0070011
response to hexose	Gene Ontology	GO:0009746	1	269	0,4666469	0,219190127	comp7844_c0_seq1	http://amigo.geneontology.org/cgi-bin/amigo/term_details?term=GO:0009746
organelle membrane	Gene Ontology	GO:0031090	20	8288	0,466861531	0,219190127	comp31171_c0_seq1|comp56372_c0_seq1|comp1727_c0_seq1|comp19510_c0_seq1|comp55956_c0_seq1|comp81459_c0_seq1|comp78018_c0_seq1|comp7541_c0_seq1|comp77285_c0_seq1|comp74646_c0_seq1|comp4710_c0_seq1|comp89034_c0_seq1|comp30741_c0_seq1|comp33200_c0_seq1|comp55583_c0_seq1|comp57243_c0_seq1|comp33358_c0_seq1|comp84031_c0_seq1|comp84349_c0_seq1|comp31815_c0_seq1	http://amigo.geneontology.org/cgi-bin/amigo/term_details?term=GO:0031090
response to ethylene	Gene Ontology	GO:0009723	3	1091	0,467414275	0,219259968	comp56176_c0_seq1|comp31325_c0_seq1|comp8346_c0_seq1	http://amigo.geneontology.org/cgi-bin/amigo/term_details?term=GO:0009723
late endosome membrane	Gene Ontology	GO:0031902	1	271	0,469128701	0,219831523	comp33200_c0_seq1	http://amigo.geneontology.org/cgi-bin/amigo/term_details?term=GO:0031902
pyridine-containing compound metabolic process	Gene Ontology	GO:0072524	2	679	0,469898556	0,219831523	comp82241_c0_seq1|comp6983_c0_seq1	http://amigo.geneontology.org/cgi-bin/amigo/term_details?term=GO:0072524
cell wall polysaccharide metabolic process	Gene Ontology	GO:0010383	1	272	0,470365291	0,219831523	comp53995_c0_seq1	http://amigo.geneontology.org/cgi-bin/amigo/term_details?term=GO:0010383
interaction with host	Gene Ontology	GO:0051701	1	272	0,470365291	0,219831523	comp68814_c0_seq1	http://amigo.geneontology.org/cgi-bin/amigo/term_details?term=GO:0051701
cellular response to radiation	Gene Ontology	GO:0071478	2	680	0,470657912	0,219831523	comp51778_c0_seq1|comp57923_c0_seq1	http://amigo.geneontology.org/cgi-bin/amigo/term_details?term=GO:0071478
protein polyubiquitination	Gene Ontology	GO:0000209	1	274	0,472829882	0,220435345	comp32058_c0_seq1	http://amigo.geneontology.org/cgi-bin/amigo/term_details?term=GO:0000209
endoplasmic reticulum part	Gene Ontology	GO:0044432	5	1943	0,473419024	0,220435345	comp34164_c0_seq1|comp95251_c0_seq1|comp96634_c0_seq1|comp4710_c0_seq1|comp55956_c0_seq1	http://amigo.geneontology.org/cgi-bin/amigo/term_details?term=GO:0044432
regulation of organelle organization	Gene Ontology	GO:0033043	2	684	0,473688859	0,220435345	comp1727_c0_seq1|comp55583_c0_seq1	http://amigo.geneontology.org/cgi-bin/amigo/term_details?term=GO:0033043
defense response to bacterium, incompatible interaction	Gene Ontology	GO:0009816	1	275	0,474057897	0,220435345	comp31466_c0_seq1	http://amigo.geneontology.org/cgi-bin/amigo/term_details?term=GO:0009816
kinase binding	Gene Ontology	GO:0019900	1	275	0,474057897	0,220435345	comp6921_c0_seq1	http://amigo.geneontology.org/cgi-bin/amigo/term_details?term=GO:0019900
protein modification by small protein conjugation	Gene Ontology	GO:0032446	6	2368	0,474387614	0,220435345	comp7335_c0_seq1|comp96634_c0_seq1|comp701_c0_seq1|comp57018_c0_seq1|comp8346_c0_seq1|comp32058_c0_seq1	http://amigo.geneontology.org/cgi-bin/amigo/term_details?term=GO:0032446
response to UV-B	Gene Ontology	GO:0010224	1	276	0,475283066	0,220662515	comp6983_c0_seq1	http://amigo.geneontology.org/cgi-bin/amigo/term_details?term=GO:0010224
gene expression	Gene Ontology	GO:0010467	32	13457	0,476800565	0,22117785	comp74939_c0_seq1|comp56176_c0_seq1|comp5930_c0_seq1|comp9529_c0_seq1|comp78018_c0_seq1|comp31815_c0_seq1|comp73153_c0_seq1|comp57647_c0_seq1|comp18221_c0_seq1|comp7541_c0_seq1|comp51778_c0_seq1|comp1707_c0_seq1|comp82461_c0_seq1|comp43680_c0_seq1|comp82582_c0_seq1|comp6997_c0_seq1|comp84209_c0_seq1|comp84349_c0_seq1|comp60984_c0_seq1|comp68814_c0_seq1|comp81797_c0_seq1|comp32954_c0_seq1|comp2976…	http://amigo.geneontology.org/cgi-bin/amigo/term_details?term=GO:0010467
O-acyltransferase activity	Gene Ontology	GO:0008374	1	278	0,477724896	0,221266336	comp5159_c0_seq1	http://amigo.geneontology.org/cgi-bin/amigo/term_details?term=GO:0008374
chloroplast	Gene Ontology	GO:0009507	33	13890	0,477806686	0,221266336	comp56372_c0_seq1|comp5930_c0_seq1|comp78018_c0_seq1|comp39970_c0_seq1|comp55643_c0_seq1|comp55583_c0_seq1|comp57243_c0_seq1|comp54983_c0_seq1|comp31815_c0_seq1|comp84324_c0_seq1|comp84031_c0_seq1|comp4378_c0_seq1|comp7541_c0_seq1|comp56845_c0_seq1|comp79924_c0_seq1|comp1707_c0_seq1|comp13723_c0_seq1|comp74646_c0_seq1|comp82241_c0_seq1|comp28292_c0_seq1|comp82688_c0_seq1|comp94857_c0_seq1|comp513…	http://amigo.geneontology.org/cgi-bin/amigo/term_details?term=GO:0009507
fatty acid biosynthetic process	Gene Ontology	GO:0006633	2	690	0,47821574	0,22126697	comp31466_c0_seq1|comp82688_c0_seq1	http://amigo.geneontology.org/cgi-bin/amigo/term_details?term=GO:0006633
Golgi-associated vesicle	Gene Ontology	GO:0005798	1	279	0,478941569	0,221414047	comp77285_c0_seq1	http://amigo.geneontology.org/cgi-bin/amigo/term_details?term=GO:0005798
water-soluble vitamin biosynthetic process	Gene Ontology	GO:0042364	1	281	0,481366465	0,222156612	comp6983_c0_seq1	http://amigo.geneontology.org/cgi-bin/amigo/term_details?term=GO:0042364
defense response to virus	Gene Ontology	GO:0051607	1	281	0,481366465	0,222156612	comp68814_c0_seq1	http://amigo.geneontology.org/cgi-bin/amigo/term_details?term=GO:0051607
mRNA binding	Gene Ontology	GO:0003729	1	282	0,482574701	0,222525006	comp1707_c0_seq1	http://amigo.geneontology.org/cgi-bin/amigo/term_details?term=GO:0003729
nucleoside-triphosphatase regulator activity	Gene Ontology	GO:0060589	1	283	0,483780137	0,222689415	comp26712_c0_seq1	http://amigo.geneontology.org/cgi-bin/amigo/term_details?term=GO:0060589
nuclear envelope	Gene Ontology	GO:0005635	2	698	0,484214757	0,222689415	comp31171_c0_seq1|comp37124_c0_seq1	http://amigo.geneontology.org/cgi-bin/amigo/term_details?term=GO:0005635
mitochondrial inner membrane	Gene Ontology	GO:0005743	3	1120	0,48456493	0,222689415	comp78018_c0_seq1|comp33358_c0_seq1|comp19510_c0_seq1	http://amigo.geneontology.org/cgi-bin/amigo/term_details?term=GO:0005743
lipid transport	Gene Ontology	GO:0006869	1	284	0,48498278	0,222689415	comp2962_c0_seq1	http://amigo.geneontology.org/cgi-bin/amigo/term_details?term=GO:0006869
endoribonuclease activity	Gene Ontology	GO:0004521	1	284	0,48498278	0,222689415	comp43680_c0_seq1	http://amigo.geneontology.org/cgi-bin/amigo/term_details?term=GO:0004521
regulation of developmental process	Gene Ontology	GO:0050793	6	2400	0,487278895	0,223088328	comp62505_c0_seq1|comp60984_c0_seq1|comp55583_c0_seq1|comp82461_c0_seq1|comp1727_c0_seq1|comp17765_c0_seq1	http://amigo.geneontology.org/cgi-bin/amigo/term_details?term=GO:0050793
vesicle coat	Gene Ontology	GO:0030120	1	286	0,487379712	0,223088328	comp77285_c0_seq1	http://amigo.geneontology.org/cgi-bin/amigo/term_details?term=GO:0030120
phosphatidylinositol metabolic process	Gene Ontology	GO:0046488	1	286	0,487379712	0,223088328	comp73512_c0_seq1	http://amigo.geneontology.org/cgi-bin/amigo/term_details?term=GO:0046488
coenzyme binding	Gene Ontology	GO:0050662	3	1125	0,487495717	0,223088328	comp28292_c0_seq1|comp16687_c0_seq1|comp84324_c0_seq1	http://amigo.geneontology.org/cgi-bin/amigo/term_details?term=GO:0050662
response to monosaccharide	Gene Ontology	GO:0034284	1	288	0,489765549	0,223749733	comp7844_c0_seq1	http://amigo.geneontology.org/cgi-bin/amigo/term_details?term=GO:0034284
DNA-dependent DNA replication	Gene Ontology	GO:0006261	1	288	0,489765549	0,223749733	comp9440_c0_seq1	http://amigo.geneontology.org/cgi-bin/amigo/term_details?term=GO:0006261
oxidoreductase activity, acting on the CH-CH group of donors	Gene Ontology	GO:0016627	1	289	0,490954322	0,224104185	comp82688_c0_seq1	http://amigo.geneontology.org/cgi-bin/amigo/term_details?term=GO:0016627
thylakoid membrane	Gene Ontology	GO:0042651	4	1558	0,491765501	0,224285827	comp94857_c0_seq1|comp79924_c0_seq1|comp51386_c0_seq1|comp50726_c0_seq1	http://amigo.geneontology.org/cgi-bin/amigo/term_details?term=GO:0042651
regulation of multicellular organismal process	Gene Ontology	GO:0051239	5	1992	0,495113102	0,225168188	comp82461_c0_seq1|comp1727_c0_seq1|comp55583_c0_seq1|comp60984_c0_seq1|comp17765_c0_seq1	http://amigo.geneontology.org/cgi-bin/amigo/term_details?term=GO:0051239
carbohydrate metabolic process	Gene Ontology	GO:0005975	9	3706	0,496007627	0,225168188	comp97992_c0_seq1|comp74646_c0_seq1|comp82241_c0_seq1|comp5159_c0_seq1|comp53995_c0_seq1|comp55956_c0_seq1|comp89034_c0_seq1|comp26932_c0_seq1|comp82389_c0_seq1	http://amigo.geneontology.org/cgi-bin/amigo/term_details?term=GO:0005975
photosynthetic membrane	Gene Ontology	GO:0034357	4	1570	0,497712363	0,225168188	comp94857_c0_seq1|comp79924_c0_seq1|comp51386_c0_seq1|comp50726_c0_seq1	http://amigo.geneontology.org/cgi-bin/amigo/term_details?term=GO:0034357
cell communication	Gene Ontology	GO:0007154	16	6717	0,499048274	0,225168188	comp50412_c0_seq1|comp82461_c0_seq1|comp57923_c0_seq1|comp50_c0_seq1|comp56792_c0_seq1|comp32058_c0_seq1|comp27652_c0_seq1|comp8346_c0_seq1|comp51778_c0_seq1|comp33200_c0_seq1|comp95251_c0_seq1|comp57243_c0_seq1|comp95813_c0_seq1|comp6921_c0_seq1|comp7844_c0_seq1|comp65999_c0_seq1	http://amigo.geneontology.org/cgi-bin/amigo/term_details?term=GO:0007154
glucan metabolic process	Gene Ontology	GO:0044042	2	719	0,499758534	0,225168188	comp26932_c0_seq1|comp53995_c0_seq1	http://amigo.geneontology.org/cgi-bin/amigo/term_details?term=GO:0044042
cellular glucan metabolic process	Gene Ontology	GO:0006073	2	719	0,499758534	0,225168188	comp26932_c0_seq1|comp53995_c0_seq1	http://amigo.geneontology.org/cgi-bin/amigo/term_details?term=GO:0006073
transition metal ion binding	Gene Ontology	GO:0046914	15	6293	0,500276338	0,225168188	comp96634_c0_seq1|comp74646_c0_seq1|comp74939_c0_seq1|comp84349_c0_seq1|comp28292_c0_seq1|comp82688_c0_seq1|comp80125_c0_seq1|comp7541_c0_seq1|comp55643_c0_seq1|comp32058_c0_seq1|comp79924_c0_seq1|comp75091_c0_seq1|comp56340_c0_seq1|comp55642_c0_seq1|comp75090_c0_seq1	http://amigo.geneontology.org/cgi-bin/amigo/term_details?term=GO:0046914
cellular response to steroid hormone stimulus	Gene Ontology	GO:0071383	1	297	0,500365872	0,225168188	comp57923_c0_seq1	http://amigo.geneontology.org/cgi-bin/amigo/term_details?term=GO:0071383
brassinosteroid mediated signaling pathway	Gene Ontology	GO:0009742	1	297	0,500365872	0,225168188	comp57923_c0_seq1	http://amigo.geneontology.org/cgi-bin/amigo/term_details?term=GO:0009742
steroid hormone mediated signaling pathway	Gene Ontology	GO:0043401	1	297	0,500365872	0,225168188	comp57923_c0_seq1	http://amigo.geneontology.org/cgi-bin/amigo/term_details?term=GO:0043401
water-soluble vitamin metabolic process	Gene Ontology	GO:0006767	1	297	0,500365872	0,225168188	comp6983_c0_seq1	http://amigo.geneontology.org/cgi-bin/amigo/term_details?term=GO:0006767
cellular response to brassinosteroid stimulus	Gene Ontology	GO:0071367	1	297	0,500365872	0,225168188	comp57923_c0_seq1	http://amigo.geneontology.org/cgi-bin/amigo/term_details?term=GO:0071367
response to steroid hormone	Gene Ontology	GO:0048545	1	297	0,500365872	0,225168188	comp57923_c0_seq1	http://amigo.geneontology.org/cgi-bin/amigo/term_details?term=GO:0048545
cellular response to ethylene stimulus	Gene Ontology	GO:0071369	2	720	0,500491259	0,225168188	comp31325_c0_seq1|comp8346_c0_seq1	http://amigo.geneontology.org/cgi-bin/amigo/term_details?term=GO:0071369
heterocycle catabolic process	Gene Ontology	GO:0046700	2	720	0,500491259	0,225168188	comp56792_c0_seq1|comp31134_c0_seq1	http://amigo.geneontology.org/cgi-bin/amigo/term_details?term=GO:0046700
pyrophosphatase activity	Gene Ontology	GO:0016462	9	3720	0,500550117	0,225168188	comp56372_c0_seq1|comp7541_c0_seq1|comp37124_c0_seq1|comp4710_c0_seq1|comp79924_c0_seq1|comp57713_c0_seq1|comp57243_c0_seq1|comp81004_c0_seq1|comp54983_c0_seq1	http://amigo.geneontology.org/cgi-bin/amigo/term_details?term=GO:0016462
membrane	Gene Ontology	GO:0016020	63	26890	0,500935069	0,225168188	comp50412_c0_seq1|comp56372_c0_seq1|comp7541_c0_seq1|comp57923_c0_seq1|comp5159_c0_seq1|comp25457_c0_seq1|comp78018_c0_seq1|comp58003_c0_seq1|comp74646_c0_seq1|comp84349_c0_seq1|comp55583_c0_seq1|comp32058_c0_seq1|comp57243_c0_seq1|comp34164_c0_seq1|comp29965_c0_seq1|comp31815_c0_seq1|comp97405_c0_seq1|comp96634_c0_seq1|comp7672_c0_seq1|comp29695_c0_seq1|comp19510_c0_seq1|comp95813_c0_seq1|comp57…	http://amigo.geneontology.org/cgi-bin/amigo/term_details?term=GO:0016020
gametophyte development	Gene Ontology	GO:0048229	4	1577	0,501167885	0,225168188	comp30741_c0_seq1|comp32954_c0_seq1|comp84708_c0_seq1|comp57713_c0_seq1	http://amigo.geneontology.org/cgi-bin/amigo/term_details?term=GO:0048229
binding	Gene Ontology	GO:0005488	89	38057	0,502664324	0,225653719	comp74646_c0_seq1|comp34164_c0_seq1|comp75090_c0_seq1|comp7335_c0_seq1|comp31466_c0_seq1|comp29695_c0_seq1|comp19510_c0_seq1|comp16687_c0_seq1|comp4710_c0_seq1|comp79924_c0_seq1|comp7844_c0_seq1|comp65999_c0_seq1|comp31171_c0_seq1|comp73512_c0_seq1|comp28292_c0_seq1|comp26712_c0_seq1|comp7678_c0_seq1|comp58003_c0_seq1|comp6921_c0_seq1|comp33358_c0_seq1|comp29767_c0_seq1|comp58972_c0_seq1|comp9581…	http://amigo.geneontology.org/cgi-bin/amigo/term_details?term=GO:0005488
plant-type vacuole	Gene Ontology	GO:0000325	2	724	0,503415313	0,22580408	comp57243_c0_seq1|comp56372_c0_seq1	http://amigo.geneontology.org/cgi-bin/amigo/term_details?term=GO:0000325
hydrolase activity, acting on acid anhydrides, in phosphorus-containing anhydrides	Gene Ontology	GO:0016818	9	3733	0,504758377	0,226219545	comp56372_c0_seq1|comp7541_c0_seq1|comp37124_c0_seq1|comp4710_c0_seq1|comp79924_c0_seq1|comp57713_c0_seq1|comp57243_c0_seq1|comp81004_c0_seq1|comp54983_c0_seq1	http://amigo.geneontology.org/cgi-bin/amigo/term_details?term=GO:0016818
translational elongation	Gene Ontology	GO:0006414	1	302	0,506159994	0,226287134	comp7541_c0_seq1	http://amigo.geneontology.org/cgi-bin/amigo/term_details?term=GO:0006414
regulation of phosphate metabolic process	Gene Ontology	GO:0019220	1	302	0,506159994	0,226287134	comp57923_c0_seq1	http://amigo.geneontology.org/cgi-bin/amigo/term_details?term=GO:0019220
regulation of phosphorus metabolic process	Gene Ontology	GO:0051174	1	302	0,506159994	0,226287134	comp57923_c0_seq1	http://amigo.geneontology.org/cgi-bin/amigo/term_details?term=GO:0051174
amino acid activation	Gene Ontology	GO:0043038	1	304	0,508458886	0,226941019	comp5930_c0_seq1	http://amigo.geneontology.org/cgi-bin/amigo/term_details?term=GO:0043038
tRNA aminoacylation	Gene Ontology	GO:0043039	1	304	0,508458886	0,226941019	comp5930_c0_seq1	http://amigo.geneontology.org/cgi-bin/amigo/term_details?term=GO:0043039
protein dimerization activity	Gene Ontology	GO:0046983	4	1594	0,50951723	0,227226527	comp82461_c0_seq1|comp7844_c0_seq1|comp56176_c0_seq1|comp6983_c0_seq1	http://amigo.geneontology.org/cgi-bin/amigo/term_details?term=GO:0046983
regulation of hormone levels	Gene Ontology	GO:0010817	2	734	0,510677243	0,227556869	comp56372_c0_seq1|comp95251_c0_seq1	http://amigo.geneontology.org/cgi-bin/amigo/term_details?term=GO:0010817
lipid localization	Gene Ontology	GO:0010876	1	308	0,513024787	0,228415398	comp2962_c0_seq1	http://amigo.geneontology.org/cgi-bin/amigo/term_details?term=GO:0010876
hydrolase activity, acting on acid anhydrides	Gene Ontology	GO:0016817	9	3767	0,515717126	0,229363258	comp56372_c0_seq1|comp7541_c0_seq1|comp37124_c0_seq1|comp4710_c0_seq1|comp79924_c0_seq1|comp57713_c0_seq1|comp57243_c0_seq1|comp81004_c0_seq1|comp54983_c0_seq1	http://amigo.geneontology.org/cgi-bin/amigo/term_details?term=GO:0016817
meiotic nuclear division	Gene Ontology	GO:0007126	1	311	0,516421508	0,229363258	comp31134_c0_seq1	http://amigo.geneontology.org/cgi-bin/amigo/term_details?term=GO:0007126
meiotic cell cycle process	Gene Ontology	GO:1903046	1	311	0,516421508	0,229363258	comp31134_c0_seq1	http://amigo.geneontology.org/cgi-bin/amigo/term_details?term=GO:1903046
cellular nitrogen compound catabolic process	Gene Ontology	GO:0044270	2	744	0,517869739	0,229611592	comp56792_c0_seq1|comp31134_c0_seq1	http://amigo.geneontology.org/cgi-bin/amigo/term_details?term=GO:0044270
regulation of response to stress	Gene Ontology	GO:0080134	3	1179	0,518621524	0,229611592	comp37124_c0_seq1|comp73153_c0_seq1|comp32058_c0_seq1	http://amigo.geneontology.org/cgi-bin/amigo/term_details?term=GO:0080134
aerobic respiration	Gene Ontology	GO:0009060	1	313	0,518672886	0,229611592	comp74646_c0_seq1	http://amigo.geneontology.org/cgi-bin/amigo/term_details?term=GO:0009060
megagametogenesis	Gene Ontology	GO:0009561	1	313	0,518672886	0,229611592	comp84708_c0_seq1	http://amigo.geneontology.org/cgi-bin/amigo/term_details?term=GO:0009561
peptidase activity	Gene Ontology	GO:0008233	5	2060	0,52466016	0,231841756	comp74770_c0_seq1|comp79924_c0_seq1|comp2726_c0_seq1|comp80338_c0_seq1|comp37699_c0_seq1	http://amigo.geneontology.org/cgi-bin/amigo/term_details?term=GO:0008233
membrane organization	Gene Ontology	GO:0061024	2	754	0,524992146	0,231841756	comp31466_c0_seq1|comp33200_c0_seq1	http://amigo.geneontology.org/cgi-bin/amigo/term_details?term=GO:0061024
regulation of molecular function	Gene Ontology	GO:0065009	2	754	0,524992146	0,231841756	comp74770_c0_seq1|comp73153_c0_seq1	http://amigo.geneontology.org/cgi-bin/amigo/term_details?term=GO:0065009
plasma membrane part	Gene Ontology	GO:0044459	4	1631	0,527470452	0,232712458	comp29016_c0_seq1|comp6921_c0_seq1|comp4710_c0_seq1|comp57713_c0_seq1	http://amigo.geneontology.org/cgi-bin/amigo/term_details?term=GO:0044459
organic cyclic compound catabolic process	Gene Ontology	GO:1901361	2	758	0,527821349	0,232712458	comp56792_c0_seq1|comp31134_c0_seq1	http://amigo.geneontology.org/cgi-bin/amigo/term_details?term=GO:1901361
cellular aldehyde metabolic process	Gene Ontology	GO:0006081	1	322	0,528675768	0,232899969	comp82241_c0_seq1	http://amigo.geneontology.org/cgi-bin/amigo/term_details?term=GO:0006081
phosphoric ester hydrolase activity	Gene Ontology	GO:0042578	4	1636	0,529872581	0,233226229	comp73512_c0_seq1|comp43487_c0_seq1|comp28637_c0_seq1|comp90436_c0_seq1	http://amigo.geneontology.org/cgi-bin/amigo/term_details?term=GO:0042578
spindle	Gene Ontology	GO:0005819	1	324	0,530870399	0,233226229	comp37124_c0_seq1	http://amigo.geneontology.org/cgi-bin/amigo/term_details?term=GO:0005819
plant ovule development	Gene Ontology	GO:0048481	1	326	0,533054865	0,233226229	comp32954_c0_seq1	http://amigo.geneontology.org/cgi-bin/amigo/term_details?term=GO:0048481
glycerolipid biosynthetic process	Gene Ontology	GO:0045017	1	326	0,533054865	0,233226229	comp5159_c0_seq1	http://amigo.geneontology.org/cgi-bin/amigo/term_details?term=GO:0045017
plant-type ovary development	Gene Ontology	GO:0035670	1	326	0,533054865	0,233226229	comp32954_c0_seq1	http://amigo.geneontology.org/cgi-bin/amigo/term_details?term=GO:0035670
dsRNA fragmentation	Gene Ontology	GO:0031050	1	327	0,534143302	0,233226229	comp68814_c0_seq1	http://amigo.geneontology.org/cgi-bin/amigo/term_details?term=GO:0031050
cellular response to dsRNA	Gene Ontology	GO:0071359	1	327	0,534143302	0,233226229	comp68814_c0_seq1	http://amigo.geneontology.org/cgi-bin/amigo/term_details?term=GO:0071359
exopeptidase activity	Gene Ontology	GO:0008238	1	327	0,534143302	0,233226229	comp2726_c0_seq1	http://amigo.geneontology.org/cgi-bin/amigo/term_details?term=GO:0008238
vitamin biosynthetic process	Gene Ontology	GO:0009110	1	327	0,534143302	0,233226229	comp6983_c0_seq1	http://amigo.geneontology.org/cgi-bin/amigo/term_details?term=GO:0009110
response to dsRNA	Gene Ontology	GO:0043331	1	327	0,534143302	0,233226229	comp68814_c0_seq1	http://amigo.geneontology.org/cgi-bin/amigo/term_details?term=GO:0043331
production of small RNA involved in gene silencing by RNA	Gene Ontology	GO:0070918	1	327	0,534143302	0,233226229	comp68814_c0_seq1	http://amigo.geneontology.org/cgi-bin/amigo/term_details?term=GO:0070918
negative regulation of cellular amide metabolic process	Gene Ontology	GO:0034249	1	328	0,535229215	0,233324956	comp68814_c0_seq1	http://amigo.geneontology.org/cgi-bin/amigo/term_details?term=GO:0034249
negative regulation of translation	Gene Ontology	GO:0017148	1	328	0,535229215	0,233324956	comp68814_c0_seq1	http://amigo.geneontology.org/cgi-bin/amigo/term_details?term=GO:0017148
seed germination	Gene Ontology	GO:0009845	2	770	0,536240761	0,23342227	comp6921_c0_seq1|comp7471_c0_seq1	http://amigo.geneontology.org/cgi-bin/amigo/term_details?term=GO:0009845
vesicle organization	Gene Ontology	GO:0016050	1	329	0,53631261	0,23342227	comp33200_c0_seq1	http://amigo.geneontology.org/cgi-bin/amigo/term_details?term=GO:0016050
cellular modified amino acid metabolic process	Gene Ontology	GO:0006575	1	330	0,537393494	0,233705295	comp2726_c0_seq1	http://amigo.geneontology.org/cgi-bin/amigo/term_details?term=GO:0006575
cellular biosynthetic process	Gene Ontology	GO:0044249	40	17245	0,537847863	0,233715622	comp74939_c0_seq1|comp84349_c0_seq1|comp5930_c0_seq1|comp5159_c0_seq1|comp78018_c0_seq1|comp17765_c0_seq1|comp57243_c0_seq1|comp75090_c0_seq1|comp31815_c0_seq1|comp31466_c0_seq1|comp84031_c0_seq1|comp73153_c0_seq1|comp57647_c0_seq1|comp18221_c0_seq1|comp7541_c0_seq1|comp51778_c0_seq1|comp1707_c0_seq1|comp82461_c0_seq1|comp6983_c0_seq1|comp15997_c0_seq1|comp7844_c0_seq1|comp82582_c0_seq1|comp31325…	http://amigo.geneontology.org/cgi-bin/amigo/term_details?term=GO:0044249
proteasome-mediated ubiquitin-dependent protein catabolic process	Gene Ontology	GO:0043161	2	774	0,539024394	0,234039488	comp34164_c0_seq1|comp32058_c0_seq1	http://amigo.geneontology.org/cgi-bin/amigo/term_details?term=GO:0043161
positive regulation of reproductive process	Gene Ontology	GO:2000243	1	334	0,541692026	0,234822035	comp82461_c0_seq1	http://amigo.geneontology.org/cgi-bin/amigo/term_details?term=GO:2000243
lipase activity	Gene Ontology	GO:0016298	1	334	0,541692026	0,234822035	comp39183_c0_seq1	http://amigo.geneontology.org/cgi-bin/amigo/term_details?term=GO:0016298
membrane protein complex	Gene Ontology	GO:0098796	6	2540	0,542388922	0,234936489	comp55956_c0_seq1|comp77285_c0_seq1|comp94857_c0_seq1|comp33200_c0_seq1|comp57243_c0_seq1|comp6921_c0_seq1	http://amigo.geneontology.org/cgi-bin/amigo/term_details?term=GO:0098796
metalloendopeptidase activity	Gene Ontology	GO:0004222	1	337	0,544889833	0,23545602	comp79924_c0_seq1	http://amigo.geneontology.org/cgi-bin/amigo/term_details?term=GO:0004222
lateral root formation	Gene Ontology	GO:0010311	1	337	0,544889833	0,23545602	comp31466_c0_seq1	http://amigo.geneontology.org/cgi-bin/amigo/term_details?term=GO:0010311
antioxidant activity	Gene Ontology	GO:0016209	1	337	0,544889833	0,23545602	comp85635_c0_seq1	http://amigo.geneontology.org/cgi-bin/amigo/term_details?term=GO:0016209
proteasomal protein catabolic process	Gene Ontology	GO:0010498	2	785	0,54662017	0,235828205	comp34164_c0_seq1|comp32058_c0_seq1	http://amigo.geneontology.org/cgi-bin/amigo/term_details?term=GO:0010498
pigment metabolic process	Gene Ontology	GO:0042440	2	785	0,54662017	0,235828205	comp17765_c0_seq1|comp60984_c0_seq1	http://amigo.geneontology.org/cgi-bin/amigo/term_details?term=GO:0042440
nuclear-transcribed mRNA catabolic process	Gene Ontology	GO:0000956	1	340	0,548065448	0,236263932	comp31134_c0_seq1	http://amigo.geneontology.org/cgi-bin/amigo/term_details?term=GO:0000956
developmental process involved in reproduction	Gene Ontology	GO:0003006	14	6051	0,548595993	0,23630495	comp58972_c0_seq1|comp84349_c0_seq1|comp84031_c0_seq1|comp31709_c0_seq1|comp30741_c0_seq1|comp62505_c0_seq1|comp37124_c0_seq1|comp55583_c0_seq1|comp82461_c0_seq1|comp29768_c0_seq1|comp32954_c0_seq1|comp1727_c0_seq1|comp78637_c0_seq1|comp81797_c0_seq1	http://amigo.geneontology.org/cgi-bin/amigo/term_details?term=GO:0003006
endomembrane system organization	Gene Ontology	GO:0010256	1	342	0,550170271	0,23679513	comp33200_c0_seq1	http://amigo.geneontology.org/cgi-bin/amigo/term_details?term=GO:0010256
vitamin metabolic process	Gene Ontology	GO:0006766	1	343	0,551219023	0,237057237	comp6983_c0_seq1	http://amigo.geneontology.org/cgi-bin/amigo/term_details?term=GO:0006766
thylakoid part	Gene Ontology	GO:0044436	4	1682	0,551689272	0,237057237	comp94857_c0_seq1|comp79924_c0_seq1|comp51386_c0_seq1|comp50726_c0_seq1	http://amigo.geneontology.org/cgi-bin/amigo/term_details?term=GO:0044436
positive regulation of response to stimulus	Gene Ontology	GO:0048584	2	793	0,55208959	0,237057237	comp6921_c0_seq1|comp32058_c0_seq1	http://amigo.geneontology.org/cgi-bin/amigo/term_details?term=GO:0048584
polysaccharide catabolic process	Gene Ontology	GO:0000272	1	345	0,553309238	0,23739312	comp26932_c0_seq1	http://amigo.geneontology.org/cgi-bin/amigo/term_details?term=GO:0000272
viral process	Gene Ontology	GO:0016032	2	798	0,555484459	0,238138131	comp68814_c0_seq1|comp10860_c0_seq1	http://amigo.geneontology.org/cgi-bin/amigo/term_details?term=GO:0016032
polysaccharide metabolic process	Gene Ontology	GO:0005976	3	1252	0,559036555	0,239471771	comp26932_c0_seq1|comp53995_c0_seq1|comp89034_c0_seq1	http://amigo.geneontology.org/cgi-bin/amigo/term_details?term=GO:0005976
red, far-red light phototransduction	Gene Ontology	GO:0009585	1	352	0,560549029	0,239741222	comp57923_c0_seq1	http://amigo.geneontology.org/cgi-bin/amigo/term_details?term=GO:0009585
phototransduction	Gene Ontology	GO:0007602	1	352	0,560549029	0,239741222	comp57923_c0_seq1	http://amigo.geneontology.org/cgi-bin/amigo/term_details?term=GO:0007602
protein modification process	Gene Ontology	GO:0036211	19	8286	0,5622748	0,240100908	comp7335_c0_seq1|comp97405_c0_seq1|comp28637_c0_seq1|comp57923_c0_seq1|comp10860_c0_seq1|comp55956_c0_seq1|comp57018_c0_seq1|comp43487_c0_seq1|comp50412_c0_seq1|comp96634_c0_seq1|comp8346_c0_seq1|comp30480_c0_seq1|comp24420_c0_seq1|comp32058_c0_seq1|comp95813_c0_seq1|comp15997_c0_seq1|comp701_c0_seq1|comp25001_c0_seq1|comp90436_c0_seq1	http://amigo.geneontology.org/cgi-bin/amigo/term_details?term=GO:0036211
cellular protein modification process	Gene Ontology	GO:0006464	19	8286	0,5622748	0,240100908	comp7335_c0_seq1|comp97405_c0_seq1|comp28637_c0_seq1|comp57923_c0_seq1|comp10860_c0_seq1|comp55956_c0_seq1|comp57018_c0_seq1|comp43487_c0_seq1|comp50412_c0_seq1|comp96634_c0_seq1|comp8346_c0_seq1|comp30480_c0_seq1|comp24420_c0_seq1|comp32058_c0_seq1|comp95813_c0_seq1|comp15997_c0_seq1|comp701_c0_seq1|comp25001_c0_seq1|comp90436_c0_seq1	http://amigo.geneontology.org/cgi-bin/amigo/term_details?term=GO:0006464
cellular response to phosphate starvation	Gene Ontology	GO:0016036	1	355	0,563615957	0,240295485	comp51778_c0_seq1	http://amigo.geneontology.org/cgi-bin/amigo/term_details?term=GO:0016036
cell wall macromolecule metabolic process	Gene Ontology	GO:0044036	1	355	0,563615957	0,240295485	comp53995_c0_seq1	http://amigo.geneontology.org/cgi-bin/amigo/term_details?term=GO:0044036
translation factor activity, RNA binding	Gene Ontology	GO:0008135	2	812	0,564893478	0,24044159	comp7541_c0_seq1|comp29767_c0_seq1	http://amigo.geneontology.org/cgi-bin/amigo/term_details?term=GO:0008135
post-embryonic development	Gene Ontology	GO:0009791	16	6992	0,565523686	0,24044159	comp31466_c0_seq1|comp58972_c0_seq1|comp84349_c0_seq1|comp57923_c0_seq1|comp31709_c0_seq1|comp30741_c0_seq1|comp62505_c0_seq1|comp7471_c0_seq1|comp55583_c0_seq1|comp82461_c0_seq1|comp29768_c0_seq1|comp6921_c0_seq1|comp1727_c0_seq1|comp32954_c0_seq1|comp78637_c0_seq1|comp81797_c0_seq1	http://amigo.geneontology.org/cgi-bin/amigo/term_details?term=GO:0009791
poly(A) RNA binding	Gene Ontology	GO:0044822	1	357	0,565648739	0,24044159	comp1707_c0_seq1	http://amigo.geneontology.org/cgi-bin/amigo/term_details?term=GO:0044822
localization	Gene Ontology	GO:0051179	21	9173	0,565730712	0,24044159	comp32203_c0_seq1|comp56372_c0_seq1|comp50_c0_seq1|comp25457_c0_seq1|comp78018_c0_seq1|comp58003_c0_seq1|comp95251_c0_seq1|comp37124_c0_seq1|comp27652_c0_seq1|comp4710_c0_seq1|comp81459_c0_seq1|comp94857_c0_seq1|comp2962_c0_seq1|comp32880_c0_seq1|comp33200_c0_seq1|comp57713_c0_seq1|comp77285_c0_seq1|comp57243_c0_seq1|comp29016_c0_seq1|comp29965_c0_seq1|comp65999_c0_seq1	http://amigo.geneontology.org/cgi-bin/amigo/term_details?term=GO:0051179
detection of light stimulus	Gene Ontology	GO:0009583	1	360	0,568680267	0,241506063	comp57923_c0_seq1	http://amigo.geneontology.org/cgi-bin/amigo/term_details?term=GO:0009583
cellular response to organic cyclic compound	Gene Ontology	GO:0071407	2	820	0,570205928	0,241840946	comp68814_c0_seq1|comp57923_c0_seq1	http://amigo.geneontology.org/cgi-bin/amigo/term_details?term=GO:0071407
cellular response to hormone stimulus	Gene Ontology	GO:0032870	7	3059	0,571041615	0,241840946	comp50412_c0_seq1|comp57923_c0_seq1|comp32058_c0_seq1|comp8346_c0_seq1|comp95251_c0_seq1|comp6921_c0_seq1|comp31325_c0_seq1	http://amigo.geneontology.org/cgi-bin/amigo/term_details?term=GO:0032870
pectin metabolic process	Gene Ontology	GO:0045488	1	363	0,571690751	0,241840946	comp89034_c0_seq1	http://amigo.geneontology.org/cgi-bin/amigo/term_details?term=GO:0045488
galacturonan metabolic process	Gene Ontology	GO:0010393	1	363	0,571690751	0,241840946	comp89034_c0_seq1	http://amigo.geneontology.org/cgi-bin/amigo/term_details?term=GO:0010393
exonuclease activity	Gene Ontology	GO:0004527	1	364	0,572689594	0,241840946	comp9440_c0_seq1	http://amigo.geneontology.org/cgi-bin/amigo/term_details?term=GO:0004527
immune effector process	Gene Ontology	GO:0002252	1	364	0,572689594	0,241840946	comp68814_c0_seq1	http://amigo.geneontology.org/cgi-bin/amigo/term_details?term=GO:0002252
transcription from RNA polymerase II promoter	Gene Ontology	GO:0006366	2	825	0,573502458	0,241840946	comp17765_c0_seq1|comp60984_c0_seq1	http://amigo.geneontology.org/cgi-bin/amigo/term_details?term=GO:0006366
electron transport chain	Gene Ontology	GO:0022900	1	365	0,57368612	0,241840946	comp53145_c0_seq1	http://amigo.geneontology.org/cgi-bin/amigo/term_details?term=GO:0022900
cell cycle	Gene Ontology	GO:0007049	4	1730	0,573881509	0,241840946	comp1727_c0_seq1|comp37124_c0_seq1|comp55583_c0_seq1|comp31134_c0_seq1	http://amigo.geneontology.org/cgi-bin/amigo/term_details?term=GO:0007049
transport	Gene Ontology	GO:0006810	20	8777	0,5741742	0,241840946	comp32203_c0_seq1|comp56372_c0_seq1|comp50_c0_seq1|comp25457_c0_seq1|comp78018_c0_seq1|comp58003_c0_seq1|comp95251_c0_seq1|comp37124_c0_seq1|comp27652_c0_seq1|comp4710_c0_seq1|comp81459_c0_seq1|comp94857_c0_seq1|comp2962_c0_seq1|comp32880_c0_seq1|comp33200_c0_seq1|comp57713_c0_seq1|comp77285_c0_seq1|comp57243_c0_seq1|comp29016_c0_seq1|comp29965_c0_seq1	http://amigo.geneontology.org/cgi-bin/amigo/term_details?term=GO:0006810
nucleic acid phosphodiester bond hydrolysis	Gene Ontology	GO:0090305	1	366	0,574680334	0,241840946	comp43680_c0_seq1	http://amigo.geneontology.org/cgi-bin/amigo/term_details?term=GO:0090305
endosome membrane	Gene Ontology	GO:0010008	2	827	0,574815949	0,241840946	comp56372_c0_seq1|comp33200_c0_seq1	http://amigo.geneontology.org/cgi-bin/amigo/term_details?term=GO:0010008
response to sucrose	Gene Ontology	GO:0009744	1	367	0,575672243	0,242013605	comp7844_c0_seq1	http://amigo.geneontology.org/cgi-bin/amigo/term_details?term=GO:0009744
meristem structural organization	Gene Ontology	GO:0009933	1	369	0,577649163	0,24261381	comp62505_c0_seq1	http://amigo.geneontology.org/cgi-bin/amigo/term_details?term=GO:0009933
cellular metabolic compound salvage	Gene Ontology	GO:0043094	1	370	0,578634185	0,24261381	comp31325_c0_seq1	http://amigo.geneontology.org/cgi-bin/amigo/term_details?term=GO:0043094
mitotic cell cycle	Gene Ontology	GO:0000278	2	833	0,578738842	0,24261381	comp1727_c0_seq1|comp55583_c0_seq1	http://amigo.geneontology.org/cgi-bin/amigo/term_details?term=GO:0000278
response to brassinosteroid	Gene Ontology	GO:0009741	1	371	0,579616922	0,24261381	comp57923_c0_seq1	http://amigo.geneontology.org/cgi-bin/amigo/term_details?term=GO:0009741
response to blue light	Gene Ontology	GO:0009637	1	371	0,579616922	0,24261381	comp57923_c0_seq1	http://amigo.geneontology.org/cgi-bin/amigo/term_details?term=GO:0009637
protein complex assembly	Gene Ontology	GO:0006461	3	1291	0,579782043	0,24261381	comp57243_c0_seq1|comp27652_c0_seq1|comp50_c0_seq1	http://amigo.geneontology.org/cgi-bin/amigo/term_details?term=GO:0006461
cellular response to endogenous stimulus	Gene Ontology	GO:0071495	7	3088	0,581044249	0,242954668	comp50412_c0_seq1|comp57923_c0_seq1|comp32058_c0_seq1|comp8346_c0_seq1|comp95251_c0_seq1|comp6921_c0_seq1|comp31325_c0_seq1	http://amigo.geneontology.org/cgi-bin/amigo/term_details?term=GO:0071495
tissue development	Gene Ontology	GO:0009888	5	2197	0,581782851	0,243055739	comp62505_c0_seq1|comp7471_c0_seq1|comp1727_c0_seq1|comp55583_c0_seq1|comp65999_c0_seq1	http://amigo.geneontology.org/cgi-bin/amigo/term_details?term=GO:0009888
steroid metabolic process	Gene Ontology	GO:0008202	1	374	0,582551477	0,243055739	comp2962_c0_seq1	http://amigo.geneontology.org/cgi-bin/amigo/term_details?term=GO:0008202
coated membrane	Gene Ontology	GO:0048475	1	375	0,583525127	0,243055739	comp77285_c0_seq1	http://amigo.geneontology.org/cgi-bin/amigo/term_details?term=GO:0048475
membrane coat	Gene Ontology	GO:0030117	1	375	0,583525127	0,243055739	comp77285_c0_seq1	http://amigo.geneontology.org/cgi-bin/amigo/term_details?term=GO:0030117
response to disaccharide	Gene Ontology	GO:0034285	1	375	0,583525127	0,243055739	comp7844_c0_seq1	http://amigo.geneontology.org/cgi-bin/amigo/term_details?term=GO:0034285
posttranscriptional regulation of gene expression	Gene Ontology	GO:0010608	3	1300	0,584482219	0,243267698	comp84349_c0_seq1|comp68814_c0_seq1|comp29767_c0_seq1	http://amigo.geneontology.org/cgi-bin/amigo/term_details?term=GO:0010608
glycerophospholipid metabolic process	Gene Ontology	GO:0006650	1	377	0,585465656	0,243490289	comp73512_c0_seq1	http://amigo.geneontology.org/cgi-bin/amigo/term_details?term=GO:0006650
acetyltransferase activity	Gene Ontology	GO:0016407	1	378	0,586432546	0,243547108	comp5159_c0_seq1	http://amigo.geneontology.org/cgi-bin/amigo/term_details?term=GO:0016407
peptide binding	Gene Ontology	GO:0042277	1	379	0,587397192	0,243547108	comp57923_c0_seq1	http://amigo.geneontology.org/cgi-bin/amigo/term_details?term=GO:0042277
organic substance biosynthetic process	Gene Ontology	GO:1901576	40	17550	0,58743016	0,243547108	comp74939_c0_seq1|comp84349_c0_seq1|comp5930_c0_seq1|comp5159_c0_seq1|comp78018_c0_seq1|comp17765_c0_seq1|comp57243_c0_seq1|comp75090_c0_seq1|comp31815_c0_seq1|comp31466_c0_seq1|comp84031_c0_seq1|comp73153_c0_seq1|comp57647_c0_seq1|comp18221_c0_seq1|comp7541_c0_seq1|comp51778_c0_seq1|comp1707_c0_seq1|comp82461_c0_seq1|comp6983_c0_seq1|comp7844_c0_seq1|comp82582_c0_seq1|comp31325_c0_seq1|comp78637…	http://amigo.geneontology.org/cgi-bin/amigo/term_details?term=GO:1901576
GTPase complex	Gene Ontology	GO:1905360	1	381	0,589319777	0,243547108	comp6921_c0_seq1	http://amigo.geneontology.org/cgi-bin/amigo/term_details?term=GO:1905360
heterotrimeric G-protein complex	Gene Ontology	GO:0005834	1	381	0,589319777	0,243547108	comp6921_c0_seq1	http://amigo.geneontology.org/cgi-bin/amigo/term_details?term=GO:0005834
mRNA catabolic process	Gene Ontology	GO:0006402	1	381	0,589319777	0,243547108	comp31134_c0_seq1	http://amigo.geneontology.org/cgi-bin/amigo/term_details?term=GO:0006402
protein complex biogenesis	Gene Ontology	GO:0070271	3	1310	0,589665655	0,243547108	comp57243_c0_seq1|comp27652_c0_seq1|comp50_c0_seq1	http://amigo.geneontology.org/cgi-bin/amigo/term_details?term=GO:0070271
nucleoside-triphosphatase activity	Gene Ontology	GO:0017111	8	3560	0,5899208	0,243547108	comp7541_c0_seq1|comp37124_c0_seq1|comp4710_c0_seq1|comp79924_c0_seq1|comp57713_c0_seq1|comp57243_c0_seq1|comp81004_c0_seq1|comp54983_c0_seq1	http://amigo.geneontology.org/cgi-bin/amigo/term_details?term=GO:0017111
solute:cation symporter activity	Gene Ontology	GO:0015294	1	382	0,590277725	0,243547108	comp95251_c0_seq1	http://amigo.geneontology.org/cgi-bin/amigo/term_details?term=GO:0015294
unfolded protein binding	Gene Ontology	GO:0051082	1	382	0,590277725	0,243547108	comp4291_c0_seq1	http://amigo.geneontology.org/cgi-bin/amigo/term_details?term=GO:0051082
establishment of localization	Gene Ontology	GO:0051234	20	8856	0,590886819	0,243547108	comp32203_c0_seq1|comp56372_c0_seq1|comp50_c0_seq1|comp25457_c0_seq1|comp78018_c0_seq1|comp58003_c0_seq1|comp95251_c0_seq1|comp37124_c0_seq1|comp27652_c0_seq1|comp4710_c0_seq1|comp81459_c0_seq1|comp94857_c0_seq1|comp2962_c0_seq1|comp32880_c0_seq1|comp33200_c0_seq1|comp57713_c0_seq1|comp77285_c0_seq1|comp57243_c0_seq1|comp29016_c0_seq1|comp29965_c0_seq1	http://amigo.geneontology.org/cgi-bin/amigo/term_details?term=GO:0051234
enzyme regulator activity	Gene Ontology	GO:0030234	2	852	0,590987124	0,243547108	comp51386_c0_seq1|comp26712_c0_seq1	http://amigo.geneontology.org/cgi-bin/amigo/term_details?term=GO:0030234
detection of abiotic stimulus	Gene Ontology	GO:0009582	1	385	0,593138256	0,243855189	comp57923_c0_seq1	http://amigo.geneontology.org/cgi-bin/amigo/term_details?term=GO:0009582
detection of external stimulus	Gene Ontology	GO:0009581	1	385	0,593138256	0,243855189	comp57923_c0_seq1	http://amigo.geneontology.org/cgi-bin/amigo/term_details?term=GO:0009581
lateral root morphogenesis	Gene Ontology	GO:0010102	1	385	0,593138256	0,243855189	comp31466_c0_seq1	http://amigo.geneontology.org/cgi-bin/amigo/term_details?term=GO:0010102
endosomal part	Gene Ontology	GO:0044440	2	856	0,593531927	0,243855189	comp56372_c0_seq1|comp33200_c0_seq1	http://amigo.geneontology.org/cgi-bin/amigo/term_details?term=GO:0044440
phosphorylation	Gene Ontology	GO:0016310	10	4466	0,594911678	0,244102845	comp97405_c0_seq1|comp50412_c0_seq1|comp82241_c0_seq1|comp57923_c0_seq1|comp10860_c0_seq1|comp95813_c0_seq1|comp31325_c0_seq1|comp30480_c0_seq1|comp24420_c0_seq1|comp53145_c0_seq1	http://amigo.geneontology.org/cgi-bin/amigo/term_details?term=GO:0016310
extrinsic component of cytoplasmic side of plasma membrane	Gene Ontology	GO:0031234	1	387	0,595034233	0,244102845	comp6921_c0_seq1	http://amigo.geneontology.org/cgi-bin/amigo/term_details?term=GO:0031234
post-embryonic root morphogenesis	Gene Ontology	GO:0010101	1	389	0,596921422	0,24469208	comp31466_c0_seq1	http://amigo.geneontology.org/cgi-bin/amigo/term_details?term=GO:0010101
anatomical structure arrangement	Gene Ontology	GO:0048532	1	391	0,598799863	0,245037068	comp62505_c0_seq1	http://amigo.geneontology.org/cgi-bin/amigo/term_details?term=GO:0048532
symbiosis, encompassing mutualism through parasitism	Gene Ontology	GO:0044403	2	865	0,59921474	0,245037068	comp68814_c0_seq1|comp10860_c0_seq1	http://amigo.geneontology.org/cgi-bin/amigo/term_details?term=GO:0044403
organelle organization	Gene Ontology	GO:0006996	13	5812	0,599265974	0,245037068	comp31171_c0_seq1|comp9440_c0_seq1|comp1707_c0_seq1|comp84349_c0_seq1|comp31134_c0_seq1|comp57647_c0_seq1|comp7471_c0_seq1|comp33200_c0_seq1|comp68814_c0_seq1|comp55583_c0_seq1|comp5930_c0_seq1|comp1727_c0_seq1|comp65999_c0_seq1	http://amigo.geneontology.org/cgi-bin/amigo/term_details?term=GO:0006996
protein phosphorylation	Gene Ontology	GO:0006468	7	3143	0,599705546	0,245037068	comp97405_c0_seq1|comp50412_c0_seq1|comp57923_c0_seq1|comp10860_c0_seq1|comp95813_c0_seq1|comp30480_c0_seq1|comp24420_c0_seq1	http://amigo.geneontology.org/cgi-bin/amigo/term_details?term=GO:0006468
seedling development	Gene Ontology	GO:0090351	2	867	0,600469502	0,245037068	comp6921_c0_seq1|comp7471_c0_seq1	http://amigo.geneontology.org/cgi-bin/amigo/term_details?term=GO:0090351
mitochondrial transport	Gene Ontology	GO:0006839	1	393	0,600669598	0,245037068	comp78018_c0_seq1	http://amigo.geneontology.org/cgi-bin/amigo/term_details?term=GO:0006839
single-organism organelle organization	Gene Ontology	GO:1902589	3	1332	0,600923392	0,245037068	comp1727_c0_seq1|comp55583_c0_seq1|comp31134_c0_seq1	http://amigo.geneontology.org/cgi-bin/amigo/term_details?term=GO:1902589
cellular nitrogen compound biosynthetic process	Gene Ontology	GO:0044271	27	11978	0,602288694	0,245139931	comp74939_c0_seq1|comp5930_c0_seq1|comp78018_c0_seq1|comp57243_c0_seq1|comp31815_c0_seq1|comp73153_c0_seq1|comp4378_c0_seq1|comp18221_c0_seq1|comp7541_c0_seq1|comp51778_c0_seq1|comp1707_c0_seq1|comp82461_c0_seq1|comp82582_c0_seq1|comp17765_c0_seq1|comp78637_c0_seq1|comp84349_c0_seq1|comp6983_c0_seq1|comp94857_c0_seq1|comp7678_c0_seq1|comp60984_c0_seq1|comp29767_c0_seq1|comp62505_c0_seq1|comp78235…	http://amigo.geneontology.org/cgi-bin/amigo/term_details?term=GO:0044271
amide binding	Gene Ontology	GO:0033218	1	395	0,602530666	0,245139931	comp57923_c0_seq1	http://amigo.geneontology.org/cgi-bin/amigo/term_details?term=GO:0033218
carpel development	Gene Ontology	GO:0048440	1	395	0,602530666	0,245139931	comp32954_c0_seq1	http://amigo.geneontology.org/cgi-bin/amigo/term_details?term=GO:0048440
late endosome	Gene Ontology	GO:0005770	1	397	0,604383107	0,245709407	comp33200_c0_seq1	http://amigo.geneontology.org/cgi-bin/amigo/term_details?term=GO:0005770
regulation of shoot system development	Gene Ontology	GO:0048831	2	875	0,605459153	0,245962628	comp17765_c0_seq1|comp60984_c0_seq1	http://amigo.geneontology.org/cgi-bin/amigo/term_details?term=GO:0048831
carbohydrate catabolic process	Gene Ontology	GO:0016052	2	876	0,606079552	0,246030505	comp26932_c0_seq1|comp82241_c0_seq1	http://amigo.geneontology.org/cgi-bin/amigo/term_details?term=GO:0016052
interspecies interaction between organisms	Gene Ontology	GO:0044419	2	877	0,606699217	0,246097983	comp68814_c0_seq1|comp10860_c0_seq1	http://amigo.geneontology.org/cgi-bin/amigo/term_details?term=GO:0044419
protein modification by small protein conjugation or removal	Gene Ontology	GO:0070647	6	2715	0,607435809	0,246212755	comp7335_c0_seq1|comp96634_c0_seq1|comp701_c0_seq1|comp57018_c0_seq1|comp8346_c0_seq1|comp32058_c0_seq1	http://amigo.geneontology.org/cgi-bin/amigo/term_details?term=GO:0070647
extrinsic component of plasma membrane	Gene Ontology	GO:0019897	1	402	0,608976728	0,246287467	comp6921_c0_seq1	http://amigo.geneontology.org/cgi-bin/amigo/term_details?term=GO:0019897
negative regulation of signal transduction	Gene Ontology	GO:0009968	1	403	0,609889067	0,246287467	comp8346_c0_seq1	http://amigo.geneontology.org/cgi-bin/amigo/term_details?term=GO:0009968
negative regulation of signaling	Gene Ontology	GO:0023057	1	403	0,609889067	0,246287467	comp8346_c0_seq1	http://amigo.geneontology.org/cgi-bin/amigo/term_details?term=GO:0023057
negative regulation of cell communication	Gene Ontology	GO:0010648	1	403	0,609889067	0,246287467	comp8346_c0_seq1	http://amigo.geneontology.org/cgi-bin/amigo/term_details?term=GO:0010648
dioxygenase activity	Gene Ontology	GO:0051213	1	403	0,609889067	0,246287467	comp31466_c0_seq1	http://amigo.geneontology.org/cgi-bin/amigo/term_details?term=GO:0051213
positive regulation of post-embryonic development	Gene Ontology	GO:0048582	1	404	0,610799288	0,246453643	comp82461_c0_seq1	http://amigo.geneontology.org/cgi-bin/amigo/term_details?term=GO:0048582
ADP metabolic process	Gene Ontology	GO:0046031	1	407	0,613517297	0,246453643	comp82241_c0_seq1	http://amigo.geneontology.org/cgi-bin/amigo/term_details?term=GO:0046031
ATP generation from ADP	Gene Ontology	GO:0006757	1	407	0,613517297	0,246453643	comp82241_c0_seq1	http://amigo.geneontology.org/cgi-bin/amigo/term_details?term=GO:0006757
glycolytic process	Gene Ontology	GO:0006096	1	407	0,613517297	0,246453643	comp82241_c0_seq1	http://amigo.geneontology.org/cgi-bin/amigo/term_details?term=GO:0006096
macromolecule modification	Gene Ontology	GO:0043412	21	9406	0,613672796	0,246453643	comp7335_c0_seq1|comp97405_c0_seq1|comp84349_c0_seq1|comp28637_c0_seq1|comp57923_c0_seq1|comp10860_c0_seq1|comp55956_c0_seq1|comp57018_c0_seq1|comp43487_c0_seq1|comp50412_c0_seq1|comp96634_c0_seq1|comp25001_c0_seq1|comp30480_c0_seq1|comp24420_c0_seq1|comp32058_c0_seq1|comp95813_c0_seq1|comp15997_c0_seq1|comp701_c0_seq1|comp8346_c0_seq1|comp6997_c0_seq1|comp90436_c0_seq1	http://amigo.geneontology.org/cgi-bin/amigo/term_details?term=GO:0043412
ATP binding	Gene Ontology	GO:0005524	21	9409	0,614276143	0,246453643	comp7335_c0_seq1|comp97405_c0_seq1|comp74646_c0_seq1|comp29695_c0_seq1|comp5930_c0_seq1|comp4291_c0_seq1|comp50412_c0_seq1|comp7471_c0_seq1|comp37124_c0_seq1|comp79924_c0_seq1|comp4710_c0_seq1|comp30480_c0_seq1|comp24420_c0_seq1|comp57713_c0_seq1|comp51386_c0_seq1|comp95813_c0_seq1|comp81004_c0_seq1|comp7844_c0_seq1|comp10860_c0_seq1|comp31325_c0_seq1|comp54983_c0_seq1	http://amigo.geneontology.org/cgi-bin/amigo/term_details?term=GO:0005524
regulation of response to alcohol	Gene Ontology	GO:1901419	1	409	0,615318806	0,246453643	comp32058_c0_seq1	http://amigo.geneontology.org/cgi-bin/amigo/term_details?term=GO:1901419
regulation of abscisic acid-activated signaling pathway	Gene Ontology	GO:0009787	1	409	0,615318806	0,246453643	comp32058_c0_seq1	http://amigo.geneontology.org/cgi-bin/amigo/term_details?term=GO:0009787
response to auxin	Gene Ontology	GO:0009733	3	1361	0,615452996	0,246453643	comp62505_c0_seq1|comp7471_c0_seq1|comp95251_c0_seq1	http://amigo.geneontology.org/cgi-bin/amigo/term_details?term=GO:0009733
purine ribonucleoside diphosphate metabolic process	Gene Ontology	GO:0009179	1	410	0,616216426	0,246453643	comp82241_c0_seq1	http://amigo.geneontology.org/cgi-bin/amigo/term_details?term=GO:0009179
ribonucleoside diphosphate metabolic process	Gene Ontology	GO:0009185	1	410	0,616216426	0,246453643	comp82241_c0_seq1	http://amigo.geneontology.org/cgi-bin/amigo/term_details?term=GO:0009185
purine nucleoside diphosphate metabolic process	Gene Ontology	GO:0009135	1	410	0,616216426	0,246453643	comp82241_c0_seq1	http://amigo.geneontology.org/cgi-bin/amigo/term_details?term=GO:0009135
carbohydrate transmembrane transporter activity	Gene Ontology	GO:0015144	1	411	0,617111963	0,246453643	comp29016_c0_seq1	http://amigo.geneontology.org/cgi-bin/amigo/term_details?term=GO:0015144
carbohydrate transporter activity	Gene Ontology	GO:1901476	1	411	0,617111963	0,246453643	comp29016_c0_seq1	http://amigo.geneontology.org/cgi-bin/amigo/term_details?term=GO:1901476
cytoplasmic side of plasma membrane	Gene Ontology	GO:0009898	1	411	0,617111963	0,246453643	comp6921_c0_seq1	http://amigo.geneontology.org/cgi-bin/amigo/term_details?term=GO:0009898
cytoskeletal protein binding	Gene Ontology	GO:0008092	2	898	0,619542571	0,247127402	comp1727_c0_seq1|comp55583_c0_seq1	http://amigo.geneontology.org/cgi-bin/amigo/term_details?term=GO:0008092
membrane lipid metabolic process	Gene Ontology	GO:0006643	1	415	0,620673375	0,247127402	comp97992_c0_seq1	http://amigo.geneontology.org/cgi-bin/amigo/term_details?term=GO:0006643
organophosphate metabolic process	Gene Ontology	GO:0019637	5	2296	0,62071541	0,247127402	comp57243_c0_seq1|comp94857_c0_seq1|comp73512_c0_seq1|comp82241_c0_seq1|comp53145_c0_seq1	http://amigo.geneontology.org/cgi-bin/amigo/term_details?term=GO:0019637
response to organic cyclic compound	Gene Ontology	GO:0014070	3	1372	0,620870977	0,247127402	comp25457_c0_seq1|comp68814_c0_seq1|comp57923_c0_seq1	http://amigo.geneontology.org/cgi-bin/amigo/term_details?term=GO:0014070
organic cyclic compound metabolic process	Gene Ontology	GO:1901360	35	15584	0,62133191	0,247127402	comp74939_c0_seq1|comp84349_c0_seq1|comp5930_c0_seq1|comp9529_c0_seq1|comp68814_c0_seq1|comp2962_c0_seq1|comp17765_c0_seq1|comp57243_c0_seq1|comp75090_c0_seq1|comp9440_c0_seq1|comp73153_c0_seq1|comp6983_c0_seq1|comp18221_c0_seq1|comp51778_c0_seq1|comp2726_c0_seq1|comp82461_c0_seq1|comp43680_c0_seq1|comp53145_c0_seq1|comp84209_c0_seq1|comp75091_c0_seq1|comp82241_c0_seq1|comp31134_c0_seq1|comp85274…	http://amigo.geneontology.org/cgi-bin/amigo/term_details?term=GO:1901360
carbohydrate derivative biosynthetic process	Gene Ontology	GO:1901137	3	1374	0,621850521	0,247127402	comp57243_c0_seq1|comp94857_c0_seq1|comp55956_c0_seq1	http://amigo.geneontology.org/cgi-bin/amigo/term_details?term=GO:1901137
nucleoside diphosphate phosphorylation	Gene Ontology	GO:0006165	1	417	0,622441706	0,247127402	comp82241_c0_seq1	http://amigo.geneontology.org/cgi-bin/amigo/term_details?term=GO:0006165
coated vesicle membrane	Gene Ontology	GO:0030662	1	417	0,622441706	0,247127402	comp77285_c0_seq1	http://amigo.geneontology.org/cgi-bin/amigo/term_details?term=GO:0030662
cellular aromatic compound metabolic process	Gene Ontology	GO:0006725	34	15159	0,623272572	0,24727639	comp74939_c0_seq1|comp84349_c0_seq1|comp5930_c0_seq1|comp9529_c0_seq1|comp68814_c0_seq1|comp17765_c0_seq1|comp57243_c0_seq1|comp75090_c0_seq1|comp9440_c0_seq1|comp73153_c0_seq1|comp6983_c0_seq1|comp18221_c0_seq1|comp51778_c0_seq1|comp2726_c0_seq1|comp82461_c0_seq1|comp43680_c0_seq1|comp53145_c0_seq1|comp84209_c0_seq1|comp75091_c0_seq1|comp82241_c0_seq1|comp31134_c0_seq1|comp85274_c0_seq1|comp6098…	http://amigo.geneontology.org/cgi-bin/amigo/term_details?term=GO:0006725
trichome morphogenesis	Gene Ontology	GO:0010090	1	419	0,624201838	0,247450352	comp65999_c0_seq1	http://amigo.geneontology.org/cgi-bin/amigo/term_details?term=GO:0010090
RNA modification	Gene Ontology	GO:0009451	1	420	0,625078841	0,247450352	comp6997_c0_seq1	http://amigo.geneontology.org/cgi-bin/amigo/term_details?term=GO:0009451
cell surface receptor signaling pathway	Gene Ontology	GO:0007166	1	420	0,625078841	0,247450352	comp95813_c0_seq1	http://amigo.geneontology.org/cgi-bin/amigo/term_details?term=GO:0007166
cellular polysaccharide metabolic process	Gene Ontology	GO:0044264	2	910	0,626736477	0,247925726	comp26932_c0_seq1|comp53995_c0_seq1	http://amigo.geneontology.org/cgi-bin/amigo/term_details?term=GO:0044264
nucleoside diphosphate metabolic process	Gene Ontology	GO:0009132	1	427	0,631161126	0,249124837	comp82241_c0_seq1	http://amigo.geneontology.org/cgi-bin/amigo/term_details?term=GO:0009132
negative regulation of cellular protein metabolic process	Gene Ontology	GO:0032269	1	428	0,632021975	0,249124837	comp68814_c0_seq1	http://amigo.geneontology.org/cgi-bin/amigo/term_details?term=GO:0032269
nucleotide phosphorylation	Gene Ontology	GO:0046939	1	428	0,632021975	0,249124837	comp82241_c0_seq1	http://amigo.geneontology.org/cgi-bin/amigo/term_details?term=GO:0046939
regulation of protein modification process	Gene Ontology	GO:0031399	1	428	0,632021975	0,249124837	comp57923_c0_seq1	http://amigo.geneontology.org/cgi-bin/amigo/term_details?term=GO:0031399
secondary metabolic process	Gene Ontology	GO:0019748	2	919	0,632062805	0,249124837	comp75091_c0_seq1|comp75090_c0_seq1	http://amigo.geneontology.org/cgi-bin/amigo/term_details?term=GO:0019748
abscisic acid-activated signaling pathway	Gene Ontology	GO:0009738	2	926	0,636164648	0,250340529	comp50412_c0_seq1|comp32058_c0_seq1	http://amigo.geneontology.org/cgi-bin/amigo/term_details?term=GO:0009738
chlorophyll metabolic process	Gene Ontology	GO:0015994	1	433	0,636296337	0,250340529	comp6983_c0_seq1	http://amigo.geneontology.org/cgi-bin/amigo/term_details?term=GO:0015994
response to organonitrogen compound	Gene Ontology	GO:0010243	1	434	0,637145265	0,250340529	comp25457_c0_seq1	http://amigo.geneontology.org/cgi-bin/amigo/term_details?term=GO:0010243
negative regulation of transcription, DNA-templated	Gene Ontology	GO:0045892	2	928	0,637330048	0,250340529	comp84349_c0_seq1|comp68814_c0_seq1	http://amigo.geneontology.org/cgi-bin/amigo/term_details?term=GO:0045892
adenyl ribonucleotide binding	Gene Ontology	GO:0032559	21	9527	0,637689714	0,250340529	comp7335_c0_seq1|comp97405_c0_seq1|comp74646_c0_seq1|comp29695_c0_seq1|comp5930_c0_seq1|comp4291_c0_seq1|comp50412_c0_seq1|comp7471_c0_seq1|comp37124_c0_seq1|comp79924_c0_seq1|comp4710_c0_seq1|comp30480_c0_seq1|comp24420_c0_seq1|comp57713_c0_seq1|comp51386_c0_seq1|comp95813_c0_seq1|comp81004_c0_seq1|comp7844_c0_seq1|comp10860_c0_seq1|comp31325_c0_seq1|comp54983_c0_seq1	http://amigo.geneontology.org/cgi-bin/amigo/term_details?term=GO:0032559
meiotic cell cycle	Gene Ontology	GO:0051321	1	435	0,637992222	0,250340529	comp31134_c0_seq1	http://amigo.geneontology.org/cgi-bin/amigo/term_details?term=GO:0051321
metal ion transmembrane transporter activity	Gene Ontology	GO:0046873	2	930	0,638492536	0,250340529	comp4710_c0_seq1|comp57713_c0_seq1	http://amigo.geneontology.org/cgi-bin/amigo/term_details?term=GO:0046873
red or far-red light signaling pathway	Gene Ontology	GO:0010017	1	436	0,638837213	0,250340529	comp57923_c0_seq1	http://amigo.geneontology.org/cgi-bin/amigo/term_details?term=GO:0010017
adenyl nucleotide binding	Gene Ontology	GO:0030554	21	9537	0,639644274	0,250475942	comp7335_c0_seq1|comp97405_c0_seq1|comp74646_c0_seq1|comp29695_c0_seq1|comp5930_c0_seq1|comp4291_c0_seq1|comp50412_c0_seq1|comp7471_c0_seq1|comp37124_c0_seq1|comp79924_c0_seq1|comp4710_c0_seq1|comp30480_c0_seq1|comp24420_c0_seq1|comp57713_c0_seq1|comp51386_c0_seq1|comp95813_c0_seq1|comp81004_c0_seq1|comp7844_c0_seq1|comp10860_c0_seq1|comp31325_c0_seq1|comp54983_c0_seq1	http://amigo.geneontology.org/cgi-bin/amigo/term_details?term=GO:0030554
biosynthetic process	Gene Ontology	GO:0009058	41	18332	0,64142598	0,25050252	comp74939_c0_seq1|comp84349_c0_seq1|comp5930_c0_seq1|comp5159_c0_seq1|comp78018_c0_seq1|comp17765_c0_seq1|comp57243_c0_seq1|comp75090_c0_seq1|comp31815_c0_seq1|comp31466_c0_seq1|comp84031_c0_seq1|comp73153_c0_seq1|comp57647_c0_seq1|comp18221_c0_seq1|comp7541_c0_seq1|comp51778_c0_seq1|comp1707_c0_seq1|comp82461_c0_seq1|comp6983_c0_seq1|comp15997_c0_seq1|comp7844_c0_seq1|comp82582_c0_seq1|comp31325…	http://amigo.geneontology.org/cgi-bin/amigo/term_details?term=GO:0009058
regulation of localization	Gene Ontology	GO:0032879	1	440	0,642197604	0,25050252	comp65999_c0_seq1	http://amigo.geneontology.org/cgi-bin/amigo/term_details?term=GO:0032879
macromolecule glycosylation	Gene Ontology	GO:0043413	1	441	0,643032832	0,25050252	comp55956_c0_seq1	http://amigo.geneontology.org/cgi-bin/amigo/term_details?term=GO:0043413
protein glycosylation	Gene Ontology	GO:0006486	1	441	0,643032832	0,25050252	comp55956_c0_seq1	http://amigo.geneontology.org/cgi-bin/amigo/term_details?term=GO:0006486
RNA catabolic process	Gene Ontology	GO:0006401	1	441	0,643032832	0,25050252	comp31134_c0_seq1	http://amigo.geneontology.org/cgi-bin/amigo/term_details?term=GO:0006401
glycoprotein biosynthetic process	Gene Ontology	GO:0009101	1	441	0,643032832	0,25050252	comp55956_c0_seq1	http://amigo.geneontology.org/cgi-bin/amigo/term_details?term=GO:0009101
multi-organism cellular process	Gene Ontology	GO:0044764	2	938	0,643113423	0,25050252	comp68814_c0_seq1|comp10860_c0_seq1	http://amigo.geneontology.org/cgi-bin/amigo/term_details?term=GO:0044764
regulation of defense response	Gene Ontology	GO:0031347	2	939	0,643687768	0,25050252	comp37124_c0_seq1|comp73153_c0_seq1	http://amigo.geneontology.org/cgi-bin/amigo/term_details?term=GO:0031347
cellular response to red or far red light	Gene Ontology	GO:0071489	1	442	0,64386612	0,25050252	comp57923_c0_seq1	http://amigo.geneontology.org/cgi-bin/amigo/term_details?term=GO:0071489
cell redox homeostasis	Gene Ontology	GO:0045454	1	443	0,644697474	0,250646292	comp30741_c0_seq1	http://amigo.geneontology.org/cgi-bin/amigo/term_details?term=GO:0045454
mitochondrial membrane	Gene Ontology	GO:0031966	3	1425	0,646248442	0,25106943	comp78018_c0_seq1|comp33358_c0_seq1|comp19510_c0_seq1	http://amigo.geneontology.org/cgi-bin/amigo/term_details?term=GO:0031966
photomorphogenesis	Gene Ontology	GO:0009640	1	446	0,647179971	0,251089456	comp57923_c0_seq1	http://amigo.geneontology.org/cgi-bin/amigo/term_details?term=GO:0009640
regulation of cellular amide metabolic process	Gene Ontology	GO:0034248	2	946	0,647687892	0,251089456	comp68814_c0_seq1|comp29767_c0_seq1	http://amigo.geneontology.org/cgi-bin/amigo/term_details?term=GO:0034248
regulation of translation	Gene Ontology	GO:0006417	2	946	0,647687892	0,251089456	comp68814_c0_seq1|comp29767_c0_seq1	http://amigo.geneontology.org/cgi-bin/amigo/term_details?term=GO:0006417
clathrin-coated vesicle	Gene Ontology	GO:0030136	1	449	0,649645216	0,251668489	comp77285_c0_seq1	http://amigo.geneontology.org/cgi-bin/amigo/term_details?term=GO:0030136
DNA replication	Gene Ontology	GO:0006260	1	452	0,652093328	0,252360467	comp9440_c0_seq1	http://amigo.geneontology.org/cgi-bin/amigo/term_details?term=GO:0006260
negative regulation of protein metabolic process	Gene Ontology	GO:0051248	1	454	0,653715943	0,252360467	comp68814_c0_seq1	http://amigo.geneontology.org/cgi-bin/amigo/term_details?term=GO:0051248
cellular response to organic substance	Gene Ontology	GO:0071310	8	3770	0,654077247	0,252360467	comp50412_c0_seq1|comp57923_c0_seq1|comp32058_c0_seq1|comp8346_c0_seq1|comp68814_c0_seq1|comp95251_c0_seq1|comp6921_c0_seq1|comp31325_c0_seq1	http://amigo.geneontology.org/cgi-bin/amigo/term_details?term=GO:0071310
reproductive structure development	Gene Ontology	GO:0048608	12	5587	0,654257399	0,252360467	comp58972_c0_seq1|comp84349_c0_seq1|comp31709_c0_seq1|comp30741_c0_seq1|comp62505_c0_seq1|comp55583_c0_seq1|comp82461_c0_seq1|comp29768_c0_seq1|comp32954_c0_seq1|comp1727_c0_seq1|comp78637_c0_seq1|comp81797_c0_seq1	http://amigo.geneontology.org/cgi-bin/amigo/term_details?term=GO:0048608
reproductive system development	Gene Ontology	GO:0061458	12	5587	0,654257399	0,252360467	comp58972_c0_seq1|comp84349_c0_seq1|comp31709_c0_seq1|comp30741_c0_seq1|comp62505_c0_seq1|comp55583_c0_seq1|comp82461_c0_seq1|comp29768_c0_seq1|comp32954_c0_seq1|comp1727_c0_seq1|comp78637_c0_seq1|comp81797_c0_seq1	http://amigo.geneontology.org/cgi-bin/amigo/term_details?term=GO:0061458
cofactor metabolic process	Gene Ontology	GO:0051186	4	1919	0,654948929	0,252360467	comp84349_c0_seq1|comp2726_c0_seq1|comp82241_c0_seq1|comp6983_c0_seq1	http://amigo.geneontology.org/cgi-bin/amigo/term_details?term=GO:0051186
nucleoplasm	Gene Ontology	GO:0005654	4	1921	0,65574971	0,252360467	comp31171_c0_seq1|comp18221_c0_seq1|comp58972_c0_seq1|comp5507_c0_seq1	http://amigo.geneontology.org/cgi-bin/amigo/term_details?term=GO:0005654
positive regulation of multicellular organismal process	Gene Ontology	GO:0051240	1	457	0,656135763	0,252360467	comp82461_c0_seq1	http://amigo.geneontology.org/cgi-bin/amigo/term_details?term=GO:0051240
porphyrin-containing compound metabolic process	Gene Ontology	GO:0006778	1	457	0,656135763	0,252360467	comp6983_c0_seq1	http://amigo.geneontology.org/cgi-bin/amigo/term_details?term=GO:0006778
negative regulation of RNA biosynthetic process	Gene Ontology	GO:1902679	2	962	0,656698115	0,252360467	comp84349_c0_seq1|comp68814_c0_seq1	http://amigo.geneontology.org/cgi-bin/amigo/term_details?term=GO:1902679
negative regulation of nucleic acid-templated transcription	Gene Ontology	GO:1903507	2	962	0,656698115	0,252360467	comp84349_c0_seq1|comp68814_c0_seq1	http://amigo.geneontology.org/cgi-bin/amigo/term_details?term=GO:1903507
monocarboxylic acid biosynthetic process	Gene Ontology	GO:0072330	2	964	0,657811433	0,252360467	comp31466_c0_seq1|comp82688_c0_seq1	http://amigo.geneontology.org/cgi-bin/amigo/term_details?term=GO:0072330
regulation of response to stimulus	Gene Ontology	GO:0048583	5	2397	0,658165679	0,252360467	comp6921_c0_seq1|comp32058_c0_seq1|comp37124_c0_seq1|comp73153_c0_seq1|comp8346_c0_seq1	http://amigo.geneontology.org/cgi-bin/amigo/term_details?term=GO:0048583
plant epidermis morphogenesis	Gene Ontology	GO:0090626	1	460	0,658538764	0,252360467	comp65999_c0_seq1	http://amigo.geneontology.org/cgi-bin/amigo/term_details?term=GO:0090626
phragmoplast	Gene Ontology	GO:0009524	1	460	0,658538764	0,252360467	comp37124_c0_seq1	http://amigo.geneontology.org/cgi-bin/amigo/term_details?term=GO:0009524
chromatin	Gene Ontology	GO:0000785	1	461	0,659336047	0,252360467	comp31171_c0_seq1	http://amigo.geneontology.org/cgi-bin/amigo/term_details?term=GO:0000785
tetrapyrrole metabolic process	Gene Ontology	GO:0033013	1	461	0,659336047	0,252360467	comp6983_c0_seq1	http://amigo.geneontology.org/cgi-bin/amigo/term_details?term=GO:0033013
gynoecium development	Gene Ontology	GO:0048467	1	462	0,660131479	0,25248686	comp32954_c0_seq1	http://amigo.geneontology.org/cgi-bin/amigo/term_details?term=GO:0048467
cysteine-type peptidase activity	Gene Ontology	GO:0008234	1	466	0,663294774	0,253407569	comp74770_c0_seq1	http://amigo.geneontology.org/cgi-bin/amigo/term_details?term=GO:0008234
regulation of cellular protein metabolic process	Gene Ontology	GO:0032268	3	1465	0,664596864	0,253407569	comp68814_c0_seq1|comp57923_c0_seq1|comp29767_c0_seq1	http://amigo.geneontology.org/cgi-bin/amigo/term_details?term=GO:0032268
trichome differentiation	Gene Ontology	GO:0010026	1	468	0,664865424	0,253407569	comp65999_c0_seq1	http://amigo.geneontology.org/cgi-bin/amigo/term_details?term=GO:0010026
plant-type hypersensitive response	Gene Ontology	GO:0009626	1	469	0,665648014	0,253407569	comp57923_c0_seq1	http://amigo.geneontology.org/cgi-bin/amigo/term_details?term=GO:0009626
host programmed cell death induced by symbiont	Gene Ontology	GO:0034050	1	469	0,665648014	0,253407569	comp57923_c0_seq1	http://amigo.geneontology.org/cgi-bin/amigo/term_details?term=GO:0034050
cytoplasmic side of membrane	Gene Ontology	GO:0098562	1	470	0,666428786	0,253407569	comp6921_c0_seq1	http://amigo.geneontology.org/cgi-bin/amigo/term_details?term=GO:0098562
negative regulation of RNA metabolic process	Gene Ontology	GO:0051253	2	980	0,666614805	0,253407569	comp84349_c0_seq1|comp68814_c0_seq1	http://amigo.geneontology.org/cgi-bin/amigo/term_details?term=GO:0051253
glycoprotein metabolic process	Gene Ontology	GO:0009100	1	471	0,667207745	0,253407569	comp55956_c0_seq1	http://amigo.geneontology.org/cgi-bin/amigo/term_details?term=GO:0009100
RNA localization	Gene Ontology	GO:0006403	1	471	0,667207745	0,253407569	comp65999_c0_seq1	http://amigo.geneontology.org/cgi-bin/amigo/term_details?term=GO:0006403
substrate-specific channel activity	Gene Ontology	GO:0022838	1	471	0,667207745	0,253407569	comp29016_c0_seq1	http://amigo.geneontology.org/cgi-bin/amigo/term_details?term=GO:0022838
metal ion transport	Gene Ontology	GO:0030001	2	982	0,66770237	0,25341809	comp4710_c0_seq1|comp57713_c0_seq1	http://amigo.geneontology.org/cgi-bin/amigo/term_details?term=GO:0030001
plant-type cell wall biogenesis	Gene Ontology	GO:0009832	1	475	0,670305529	0,254050771	comp4603_c0_seq1	http://amigo.geneontology.org/cgi-bin/amigo/term_details?term=GO:0009832
multicellular organismal reproductive process	Gene Ontology	GO:0048609	1	475	0,670305529	0,254050771	comp82461_c0_seq1	http://amigo.geneontology.org/cgi-bin/amigo/term_details?term=GO:0048609
glycosylation	Gene Ontology	GO:0070085	1	476	0,671075484	0,2541651	comp55956_c0_seq1	http://amigo.geneontology.org/cgi-bin/amigo/term_details?term=GO:0070085
vesicle-mediated transport	Gene Ontology	GO:0016192	4	1966	0,673439942	0,254882755	comp77285_c0_seq1|comp33200_c0_seq1|comp27652_c0_seq1|comp50_c0_seq1	http://amigo.geneontology.org/cgi-bin/amigo/term_details?term=GO:0016192
antiporter activity	Gene Ontology	GO:0015297	1	482	0,675657797	0,255543963	comp78018_c0_seq1	http://amigo.geneontology.org/cgi-bin/amigo/term_details?term=GO:0015297
gene silencing	Gene Ontology	GO:0016458	2	998	0,676300617	0,255608962	comp84349_c0_seq1|comp68814_c0_seq1	http://amigo.geneontology.org/cgi-bin/amigo/term_details?term=GO:0016458
cellular response to oxygen-containing compound	Gene Ontology	GO:1901701	5	2452	0,677543932	0,255900671	comp50412_c0_seq1|comp6921_c0_seq1|comp32058_c0_seq1|comp57923_c0_seq1|comp31325_c0_seq1	http://amigo.geneontology.org/cgi-bin/amigo/term_details?term=GO:1901701
organic hydroxy compound biosynthetic process	Gene Ontology	GO:1901617	1	487	0,67942785	0,256255553	comp6983_c0_seq1	http://amigo.geneontology.org/cgi-bin/amigo/term_details?term=GO:1901617
oligosaccharide metabolic process	Gene Ontology	GO:0009311	1	487	0,67942785	0,256255553	comp97992_c0_seq1	http://amigo.geneontology.org/cgi-bin/amigo/term_details?term=GO:0009311
animal organ development	Gene Ontology	GO:0048513	4	1984	0,680339611	0,256421242	comp31466_c0_seq1|comp51386_c0_seq1|comp1727_c0_seq1|comp55583_c0_seq1	http://amigo.geneontology.org/cgi-bin/amigo/term_details?term=GO:0048513
molecular function regulator	Gene Ontology	GO:0098772	2	1007	0,68105761	0,256513722	comp51386_c0_seq1|comp26712_c0_seq1	http://amigo.geneontology.org/cgi-bin/amigo/term_details?term=GO:0098772
protein binding	Gene Ontology	GO:0005515	33	15085	0,681580965	0,256532814	comp50412_c0_seq1|comp10860_c0_seq1|comp68814_c0_seq1|comp8346_c0_seq1|comp55583_c0_seq1|comp32058_c0_seq1|comp57243_c0_seq1|comp34164_c0_seq1|comp54983_c0_seq1|comp84031_c0_seq1|comp73153_c0_seq1|comp82461_c0_seq1|comp7844_c0_seq1|comp31325_c0_seq1|comp65999_c0_seq1|comp31171_c0_seq1|comp31134_c0_seq1|comp37124_c0_seq1|comp60984_c0_seq1|comp26712_c0_seq1|comp56176_c0_seq1|comp6983_c0_seq1|comp57…	http://amigo.geneontology.org/cgi-bin/amigo/term_details?term=GO:0005515
posttranscriptional gene silencing by RNA	Gene Ontology	GO:0035194	1	493	0,683894422	0,257225171	comp68814_c0_seq1	http://amigo.geneontology.org/cgi-bin/amigo/term_details?term=GO:0035194
anion transmembrane transporter activity	Gene Ontology	GO:0008509	1	494	0,68463281	0,257324565	comp29965_c0_seq1	http://amigo.geneontology.org/cgi-bin/amigo/term_details?term=GO:0008509
mitochondrial part	Gene Ontology	GO:0044429	4	1999	0,686011954	0,257521012	comp28292_c0_seq1|comp78018_c0_seq1|comp33358_c0_seq1|comp19510_c0_seq1	http://amigo.geneontology.org/cgi-bin/amigo/term_details?term=GO:0044429
ribonuclease activity	Gene Ontology	GO:0004540	1	496	0,686104442	0,257521012	comp43680_c0_seq1	http://amigo.geneontology.org/cgi-bin/amigo/term_details?term=GO:0004540
nucleobase-containing compound catabolic process	Gene Ontology	GO:0034655	1	498	0,687569243	0,257892459	comp31134_c0_seq1	http://amigo.geneontology.org/cgi-bin/amigo/term_details?term=GO:0034655
multicellular organism reproduction	Gene Ontology	GO:0032504	1	500	0,689027246	0,258260845	comp82461_c0_seq1	http://amigo.geneontology.org/cgi-bin/amigo/term_details?term=GO:0032504
mitochondrial envelope	Gene Ontology	GO:0005740	3	1524	0,690391875	0,258593747	comp78018_c0_seq1|comp33358_c0_seq1|comp19510_c0_seq1	http://amigo.geneontology.org/cgi-bin/amigo/term_details?term=GO:0005740
response to UV	Gene Ontology	GO:0009411	1	504	0,691922981	0,258988504	comp6983_c0_seq1	http://amigo.geneontology.org/cgi-bin/amigo/term_details?term=GO:0009411
cytoplasmic vesicle membrane	Gene Ontology	GO:0030659	1	506	0,693360776	0,259046262	comp77285_c0_seq1	http://amigo.geneontology.org/cgi-bin/amigo/term_details?term=GO:0030659
vesicle membrane	Gene Ontology	GO:0012506	1	506	0,693360776	0,259046262	comp77285_c0_seq1	http://amigo.geneontology.org/cgi-bin/amigo/term_details?term=GO:0012506
side of membrane	Gene Ontology	GO:0098552	1	507	0,694077168	0,259046262	comp6921_c0_seq1	http://amigo.geneontology.org/cgi-bin/amigo/term_details?term=GO:0098552
nucleobase-containing compound metabolic process	Gene Ontology	GO:0006139	30	13840	0,694338522	0,259046262	comp74939_c0_seq1|comp5930_c0_seq1|comp9529_c0_seq1|comp68814_c0_seq1|comp17765_c0_seq1|comp57243_c0_seq1|comp9440_c0_seq1|comp73153_c0_seq1|comp18221_c0_seq1|comp51778_c0_seq1|comp82461_c0_seq1|comp43680_c0_seq1|comp53145_c0_seq1|comp84209_c0_seq1|comp84349_c0_seq1|comp82241_c0_seq1|comp31134_c0_seq1|comp85274_c0_seq1|comp60984_c0_seq1|comp94857_c0_seq1|comp56792_c0_seq1|comp7678_c0_seq1|comp817…	http://amigo.geneontology.org/cgi-bin/amigo/term_details?term=GO:0006139
cellular response to stimulus	Gene Ontology	GO:0051716	20	9381	0,694592148	0,259046262	comp50412_c0_seq1|comp82461_c0_seq1|comp57923_c0_seq1|comp95813_c0_seq1|comp30741_c0_seq1|comp56792_c0_seq1|comp32058_c0_seq1|comp85274_c0_seq1|comp8346_c0_seq1|comp9440_c0_seq1|comp51778_c0_seq1|comp68814_c0_seq1|comp33200_c0_seq1|comp95251_c0_seq1|comp57243_c0_seq1|comp34164_c0_seq1|comp6921_c0_seq1|comp7844_c0_seq1|comp31325_c0_seq1|comp65999_c0_seq1	http://amigo.geneontology.org/cgi-bin/amigo/term_details?term=GO:0051716
ATPase activity, coupled	Gene Ontology	GO:0042623	4	2023	0,694941057	0,259046262	comp57243_c0_seq1|comp79924_c0_seq1|comp4710_c0_seq1|comp57713_c0_seq1	http://amigo.geneontology.org/cgi-bin/amigo/term_details?term=GO:0042623
heterocycle metabolic process	Gene Ontology	GO:0046483	32	14734	0,695549376	0,259095069	comp74939_c0_seq1|comp5930_c0_seq1|comp9529_c0_seq1|comp68814_c0_seq1|comp17765_c0_seq1|comp57243_c0_seq1|comp9440_c0_seq1|comp73153_c0_seq1|comp6983_c0_seq1|comp18221_c0_seq1|comp51778_c0_seq1|comp2726_c0_seq1|comp82461_c0_seq1|comp43680_c0_seq1|comp53145_c0_seq1|comp84209_c0_seq1|comp84349_c0_seq1|comp82241_c0_seq1|comp31134_c0_seq1|comp85274_c0_seq1|comp60984_c0_seq1|comp94857_c0_seq1|comp5679…	http://amigo.geneontology.org/cgi-bin/amigo/term_details?term=GO:0046483
macromolecule biosynthetic process	Gene Ontology	GO:0009059	26	12073	0,696083413	0,259116157	comp74939_c0_seq1|comp5930_c0_seq1|comp78018_c0_seq1|comp31815_c0_seq1|comp9440_c0_seq1|comp73153_c0_seq1|comp57647_c0_seq1|comp18221_c0_seq1|comp7541_c0_seq1|comp51778_c0_seq1|comp1707_c0_seq1|comp82461_c0_seq1|comp82582_c0_seq1|comp17765_c0_seq1|comp84349_c0_seq1|comp55956_c0_seq1|comp60984_c0_seq1|comp89034_c0_seq1|comp7678_c0_seq1|comp81797_c0_seq1|comp29767_c0_seq1|comp62505_c0_seq1|comp7823…	http://amigo.geneontology.org/cgi-bin/amigo/term_details?term=GO:0009059
metallopeptidase activity	Gene Ontology	GO:0008237	1	511	0,69692613	0,259252044	comp79924_c0_seq1	http://amigo.geneontology.org/cgi-bin/amigo/term_details?term=GO:0008237
flavin adenine dinucleotide binding	Gene Ontology	GO:0050660	1	513	0,6983407	0,259422638	comp16687_c0_seq1	http://amigo.geneontology.org/cgi-bin/amigo/term_details?term=GO:0050660
pyruvate metabolic process	Gene Ontology	GO:0006090	1	513	0,6983407	0,259422638	comp82241_c0_seq1	http://amigo.geneontology.org/cgi-bin/amigo/term_details?term=GO:0006090
leaf senescence	Gene Ontology	GO:0010150	1	514	0,69904552	0,259506845	comp51386_c0_seq1	http://amigo.geneontology.org/cgi-bin/amigo/term_details?term=GO:0010150
phosphatidylinositol binding	Gene Ontology	GO:0035091	1	516	0,700450251	0,259850587	comp33200_c0_seq1	http://amigo.geneontology.org/cgi-bin/amigo/term_details?term=GO:0035091
signal transducer activity	Gene Ontology	GO:0004871	2	1062	0,708903584	0,26280694	comp6921_c0_seq1|comp24420_c0_seq1	http://amigo.geneontology.org/cgi-bin/amigo/term_details?term=GO:0004871
translation initiation factor activity	Gene Ontology	GO:0003743	1	529	0,70942338	0,262820118	comp29767_c0_seq1	http://amigo.geneontology.org/cgi-bin/amigo/term_details?term=GO:0003743
negative regulation of nucleobase-containing compound metabolic process	Gene Ontology	GO:0045934	2	1066	0,710847856	0,262988814	comp84349_c0_seq1|comp68814_c0_seq1	http://amigo.geneontology.org/cgi-bin/amigo/term_details?term=GO:0045934
regulation of gene expression, epigenetic	Gene Ontology	GO:0040029	2	1066	0,710847856	0,262988814	comp84349_c0_seq1|comp68814_c0_seq1	http://amigo.geneontology.org/cgi-bin/amigo/term_details?term=GO:0040029
coenzyme biosynthetic process	Gene Ontology	GO:0009108	1	534	0,712802948	0,26353249	comp6983_c0_seq1	http://amigo.geneontology.org/cgi-bin/amigo/term_details?term=GO:0009108
mitochondrial matrix	Gene Ontology	GO:0005759	1	535	0,713474156	0,263601079	comp28292_c0_seq1	http://amigo.geneontology.org/cgi-bin/amigo/term_details?term=GO:0005759
nucleoplasm part	Gene Ontology	GO:0044451	3	1582	0,714281277	0,263719756	comp18221_c0_seq1|comp58972_c0_seq1|comp5507_c0_seq1	http://amigo.geneontology.org/cgi-bin/amigo/term_details?term=GO:0044451
channel activity	Gene Ontology	GO:0015267	1	539	0,71614342	0,26402975	comp29016_c0_seq1	http://amigo.geneontology.org/cgi-bin/amigo/term_details?term=GO:0015267
passive transmembrane transporter activity	Gene Ontology	GO:0022803	1	539	0,71614342	0,26402975	comp29016_c0_seq1	http://amigo.geneontology.org/cgi-bin/amigo/term_details?term=GO:0022803
organelle inner membrane	Gene Ontology	GO:0019866	3	1588	0,716670147	0,26402975	comp78018_c0_seq1|comp33358_c0_seq1|comp19510_c0_seq1	http://amigo.geneontology.org/cgi-bin/amigo/term_details?term=GO:0019866
innate immune response	Gene Ontology	GO:0045087	3	1589	0,717066798	0,26402975	comp31466_c0_seq1|comp68814_c0_seq1|comp57923_c0_seq1	http://amigo.geneontology.org/cgi-bin/amigo/term_details?term=GO:0045087
translational initiation	Gene Ontology	GO:0006413	1	545	0,720101012	0,264669634	comp29767_c0_seq1	http://amigo.geneontology.org/cgi-bin/amigo/term_details?term=GO:0006413
plasma membrane protein complex	Gene Ontology	GO:0098797	1	545	0,720101012	0,264669634	comp6921_c0_seq1	http://amigo.geneontology.org/cgi-bin/amigo/term_details?term=GO:0098797
purine ribonucleoside triphosphate binding	Gene Ontology	GO:0035639	22	10428	0,720447601	0,264669634	comp50412_c0_seq1|comp74646_c0_seq1|comp5930_c0_seq1|comp10860_c0_seq1|comp54983_c0_seq1|comp7335_c0_seq1|comp29695_c0_seq1|comp7541_c0_seq1|comp4710_c0_seq1|comp79924_c0_seq1|comp81004_c0_seq1|comp7844_c0_seq1|comp31325_c0_seq1|comp97405_c0_seq1|comp37124_c0_seq1|comp30480_c0_seq1|comp24420_c0_seq1|comp57713_c0_seq1|comp4291_c0_seq1|comp95813_c0_seq1|comp7471_c0_seq1|comp51386_c0_seq1	http://amigo.geneontology.org/cgi-bin/amigo/term_details?term=GO:0035639
GTPase activity	Gene Ontology	GO:0003924	1	546	0,720755255	0,264669634	comp7541_c0_seq1	http://amigo.geneontology.org/cgi-bin/amigo/term_details?term=GO:0003924
response to salicylic acid	Gene Ontology	GO:0009751	1	549	0,72270887	0,265028393	comp25457_c0_seq1	http://amigo.geneontology.org/cgi-bin/amigo/term_details?term=GO:0009751
cytoplasmic vesicle part	Gene Ontology	GO:0044433	1	549	0,72270887	0,265028393	comp77285_c0_seq1	http://amigo.geneontology.org/cgi-bin/amigo/term_details?term=GO:0044433
negative regulation of biological process	Gene Ontology	GO:0048519	7	3555	0,724556847	0,265526664	comp84349_c0_seq1|comp73153_c0_seq1|comp37124_c0_seq1|comp60984_c0_seq1|comp8346_c0_seq1|comp68814_c0_seq1|comp17765_c0_seq1	http://amigo.geneontology.org/cgi-bin/amigo/term_details?term=GO:0048519
cellular macromolecule biosynthetic process	Gene Ontology	GO:0034645	25	11817	0,726933191	0,265986918	comp74939_c0_seq1|comp5930_c0_seq1|comp78018_c0_seq1|comp31815_c0_seq1|comp9440_c0_seq1|comp73153_c0_seq1|comp57647_c0_seq1|comp18221_c0_seq1|comp7541_c0_seq1|comp51778_c0_seq1|comp1707_c0_seq1|comp82461_c0_seq1|comp82582_c0_seq1|comp17765_c0_seq1|comp84349_c0_seq1|comp55956_c0_seq1|comp60984_c0_seq1|comp7678_c0_seq1|comp81797_c0_seq1|comp29767_c0_seq1|comp62505_c0_seq1|comp78235_c0_seq1|comp4378…	http://amigo.geneontology.org/cgi-bin/amigo/term_details?term=GO:0034645
purine ribonucleoside binding	Gene Ontology	GO:0032550	22	10469	0,727283014	0,265986918	comp50412_c0_seq1|comp74646_c0_seq1|comp5930_c0_seq1|comp10860_c0_seq1|comp54983_c0_seq1|comp7335_c0_seq1|comp29695_c0_seq1|comp7541_c0_seq1|comp4710_c0_seq1|comp79924_c0_seq1|comp81004_c0_seq1|comp7844_c0_seq1|comp31325_c0_seq1|comp97405_c0_seq1|comp37124_c0_seq1|comp30480_c0_seq1|comp24420_c0_seq1|comp57713_c0_seq1|comp4291_c0_seq1|comp95813_c0_seq1|comp7471_c0_seq1|comp51386_c0_seq1	http://amigo.geneontology.org/cgi-bin/amigo/term_details?term=GO:0032550
purine nucleoside binding	Gene Ontology	GO:0001883	22	10469	0,727283014	0,265986918	comp50412_c0_seq1|comp74646_c0_seq1|comp5930_c0_seq1|comp10860_c0_seq1|comp54983_c0_seq1|comp7335_c0_seq1|comp29695_c0_seq1|comp7541_c0_seq1|comp4710_c0_seq1|comp79924_c0_seq1|comp81004_c0_seq1|comp7844_c0_seq1|comp31325_c0_seq1|comp97405_c0_seq1|comp37124_c0_seq1|comp30480_c0_seq1|comp24420_c0_seq1|comp57713_c0_seq1|comp4291_c0_seq1|comp95813_c0_seq1|comp7471_c0_seq1|comp51386_c0_seq1	http://amigo.geneontology.org/cgi-bin/amigo/term_details?term=GO:0001883
ubiquitin-like protein ligase activity	Gene Ontology	GO:0061659	1	560	0,729756531	0,266500146	comp32058_c0_seq1	http://amigo.geneontology.org/cgi-bin/amigo/term_details?term=GO:0061659
ubiquitin protein ligase activity	Gene Ontology	GO:0061630	1	560	0,729756531	0,266500146	comp32058_c0_seq1	http://amigo.geneontology.org/cgi-bin/amigo/term_details?term=GO:0061630
DNA repair	Gene Ontology	GO:0006281	2	1107	0,730159409	0,266500146	comp85274_c0_seq1|comp9440_c0_seq1	http://amigo.geneontology.org/cgi-bin/amigo/term_details?term=GO:0006281
zinc ion binding	Gene Ontology	GO:0008270	9	4533	0,732744433	0,267136283	comp96634_c0_seq1|comp74939_c0_seq1|comp32058_c0_seq1|comp55643_c0_seq1|comp79924_c0_seq1|comp75091_c0_seq1|comp56340_c0_seq1|comp55642_c0_seq1|comp75090_c0_seq1	http://amigo.geneontology.org/cgi-bin/amigo/term_details?term=GO:0008270
negative regulation of metabolic process	Gene Ontology	GO:0009892	4	2131	0,732886704	0,267136283	comp84349_c0_seq1|comp68814_c0_seq1|comp17765_c0_seq1|comp60984_c0_seq1	http://amigo.geneontology.org/cgi-bin/amigo/term_details?term=GO:0009892
organ senescence	Gene Ontology	GO:0010260	1	568	0,73476993	0,26764297	comp51386_c0_seq1	http://amigo.geneontology.org/cgi-bin/amigo/term_details?term=GO:0010260
nucleoside binding	Gene Ontology	GO:0001882	22	10526	0,736621808	0,267957849	comp50412_c0_seq1|comp74646_c0_seq1|comp5930_c0_seq1|comp10860_c0_seq1|comp54983_c0_seq1|comp7335_c0_seq1|comp29695_c0_seq1|comp7541_c0_seq1|comp4710_c0_seq1|comp79924_c0_seq1|comp81004_c0_seq1|comp7844_c0_seq1|comp31325_c0_seq1|comp97405_c0_seq1|comp37124_c0_seq1|comp30480_c0_seq1|comp24420_c0_seq1|comp57713_c0_seq1|comp4291_c0_seq1|comp95813_c0_seq1|comp7471_c0_seq1|comp51386_c0_seq1	http://amigo.geneontology.org/cgi-bin/amigo/term_details?term=GO:0001882
ribonucleoside binding	Gene Ontology	GO:0032549	22	10526	0,736621808	0,267957849	comp50412_c0_seq1|comp74646_c0_seq1|comp5930_c0_seq1|comp10860_c0_seq1|comp54983_c0_seq1|comp7335_c0_seq1|comp29695_c0_seq1|comp7541_c0_seq1|comp4710_c0_seq1|comp79924_c0_seq1|comp81004_c0_seq1|comp7844_c0_seq1|comp31325_c0_seq1|comp97405_c0_seq1|comp37124_c0_seq1|comp30480_c0_seq1|comp24420_c0_seq1|comp57713_c0_seq1|comp4291_c0_seq1|comp95813_c0_seq1|comp7471_c0_seq1|comp51386_c0_seq1	http://amigo.geneontology.org/cgi-bin/amigo/term_details?term=GO:0032549
RNA metabolic process	Gene Ontology	GO:0016070	23	10987	0,738088259	0,268183273	comp74939_c0_seq1|comp56176_c0_seq1|comp5930_c0_seq1|comp9529_c0_seq1|comp73153_c0_seq1|comp18221_c0_seq1|comp51778_c0_seq1|comp82461_c0_seq1|comp43680_c0_seq1|comp17765_c0_seq1|comp84209_c0_seq1|comp84349_c0_seq1|comp31134_c0_seq1|comp60984_c0_seq1|comp68814_c0_seq1|comp81797_c0_seq1|comp32954_c0_seq1|comp58972_c0_seq1|comp84207_c0_seq1|comp62505_c0_seq1|comp6997_c0_seq1|comp7678_c0_seq1|comp550…	http://amigo.geneontology.org/cgi-bin/amigo/term_details?term=GO:0016070
immune response	Gene Ontology	GO:0006955	3	1644	0,738229764	0,268183273	comp31466_c0_seq1|comp68814_c0_seq1|comp57923_c0_seq1	http://amigo.geneontology.org/cgi-bin/amigo/term_details?term=GO:0006955
purine ribonucleotide binding	Gene Ontology	GO:0032555	22	10546	0,739852866	0,26859313	comp50412_c0_seq1|comp74646_c0_seq1|comp5930_c0_seq1|comp10860_c0_seq1|comp54983_c0_seq1|comp7335_c0_seq1|comp29695_c0_seq1|comp7541_c0_seq1|comp4710_c0_seq1|comp79924_c0_seq1|comp81004_c0_seq1|comp7844_c0_seq1|comp31325_c0_seq1|comp97405_c0_seq1|comp37124_c0_seq1|comp30480_c0_seq1|comp24420_c0_seq1|comp57713_c0_seq1|comp4291_c0_seq1|comp95813_c0_seq1|comp7471_c0_seq1|comp51386_c0_seq1	http://amigo.geneontology.org/cgi-bin/amigo/term_details?term=GO:0032555
protein complex	Gene Ontology	GO:0043234	17	8277	0,740775904	0,268637298	comp28637_c0_seq1|comp5930_c0_seq1|comp84708_c0_seq1|comp55956_c0_seq1|comp18221_c0_seq1|comp57018_c0_seq1|comp50_c0_seq1|comp77285_c0_seq1|comp27652_c0_seq1|comp60984_c0_seq1|comp94857_c0_seq1|comp33200_c0_seq1|comp82688_c0_seq1|comp57243_c0_seq1|comp6921_c0_seq1|comp17765_c0_seq1|comp5507_c0_seq1	http://amigo.geneontology.org/cgi-bin/amigo/term_details?term=GO:0043234
pollen development	Gene Ontology	GO:0009555	2	1132	0,741392996	0,268637298	comp32954_c0_seq1|comp57713_c0_seq1	http://amigo.geneontology.org/cgi-bin/amigo/term_details?term=GO:0009555
purine nucleotide binding	Gene Ontology	GO:0017076	22	10556	0,741459426	0,268637298	comp50412_c0_seq1|comp74646_c0_seq1|comp5930_c0_seq1|comp10860_c0_seq1|comp54983_c0_seq1|comp7335_c0_seq1|comp29695_c0_seq1|comp7541_c0_seq1|comp4710_c0_seq1|comp79924_c0_seq1|comp81004_c0_seq1|comp7844_c0_seq1|comp31325_c0_seq1|comp97405_c0_seq1|comp37124_c0_seq1|comp30480_c0_seq1|comp24420_c0_seq1|comp57713_c0_seq1|comp4291_c0_seq1|comp95813_c0_seq1|comp7471_c0_seq1|comp51386_c0_seq1	http://amigo.geneontology.org/cgi-bin/amigo/term_details?term=GO:0017076
regulation of cellular component organization	Gene Ontology	GO:0051128	2	1148	0,748372071	0,270960928	comp1727_c0_seq1|comp55583_c0_seq1	http://amigo.geneontology.org/cgi-bin/amigo/term_details?term=GO:0051128
regulation of protein metabolic process	Gene Ontology	GO:0051246	3	1673	0,748877755	0,270963258	comp68814_c0_seq1|comp57923_c0_seq1|comp29767_c0_seq1	http://amigo.geneontology.org/cgi-bin/amigo/term_details?term=GO:0051246
transferase activity, transferring glycosyl groups	Gene Ontology	GO:0016757	4	2185	0,750495813	0,271367801	comp89034_c0_seq1|comp26932_c0_seq1|comp53995_c0_seq1|comp55956_c0_seq1	http://amigo.geneontology.org/cgi-bin/amigo/term_details?term=GO:0016757
response to red or far red light	Gene Ontology	GO:0009639	2	1155	0,751374512	0,271504642	comp74939_c0_seq1|comp57923_c0_seq1	http://amigo.geneontology.org/cgi-bin/amigo/term_details?term=GO:0009639
carboxylic ester hydrolase activity	Gene Ontology	GO:0052689	1	599	0,753338285	0,271932884	comp39183_c0_seq1	http://amigo.geneontology.org/cgi-bin/amigo/term_details?term=GO:0052689
nucleic acid metabolic process	Gene Ontology	GO:0090304	25	11991	0,753561724	0,271932884	comp74939_c0_seq1|comp56176_c0_seq1|comp5930_c0_seq1|comp9529_c0_seq1|comp9440_c0_seq1|comp73153_c0_seq1|comp18221_c0_seq1|comp51778_c0_seq1|comp82461_c0_seq1|comp43680_c0_seq1|comp6997_c0_seq1|comp84209_c0_seq1|comp84349_c0_seq1|comp31134_c0_seq1|comp85274_c0_seq1|comp60984_c0_seq1|comp68814_c0_seq1|comp81797_c0_seq1|comp32954_c0_seq1|comp58972_c0_seq1|comp84207_c0_seq1|comp62505_c0_seq1|comp177…	http://amigo.geneontology.org/cgi-bin/amigo/term_details?term=GO:0090304
detection of stimulus	Gene Ontology	GO:0051606	1	602	0,7550651	0,27229435	comp57923_c0_seq1	http://amigo.geneontology.org/cgi-bin/amigo/term_details?term=GO:0051606
macromolecule localization	Gene Ontology	GO:0033036	8	4160	0,756542795	0,272646082	comp50_c0_seq1|comp37124_c0_seq1|comp77285_c0_seq1|comp27652_c0_seq1|comp2962_c0_seq1|comp33200_c0_seq1|comp58003_c0_seq1|comp65999_c0_seq1	http://amigo.geneontology.org/cgi-bin/amigo/term_details?term=GO:0033036
protein serine/threonine kinase activity	Gene Ontology	GO:0004674	5	2707	0,757684272	0,272842304	comp97405_c0_seq1|comp50412_c0_seq1|comp24420_c0_seq1|comp10860_c0_seq1|comp95813_c0_seq1	http://amigo.geneontology.org/cgi-bin/amigo/term_details?term=GO:0004674
nucleotide binding	Gene Ontology	GO:0000166	29	13828	0,758595416	0,272842304	comp50412_c0_seq1|comp74646_c0_seq1|comp7541_c0_seq1|comp5930_c0_seq1|comp10860_c0_seq1|comp40722_c0_seq1|comp54983_c0_seq1|comp7335_c0_seq1|comp29695_c0_seq1|comp16687_c0_seq1|comp4710_c0_seq1|comp79924_c0_seq1|comp81004_c0_seq1|comp7844_c0_seq1|comp31325_c0_seq1|comp97405_c0_seq1|comp28292_c0_seq1|comp37124_c0_seq1|comp30480_c0_seq1|comp24420_c0_seq1|comp57713_c0_seq1|comp84324_c0_seq1|comp6921…	http://amigo.geneontology.org/cgi-bin/amigo/term_details?term=GO:0000166
nucleoside phosphate binding	Gene Ontology	GO:1901265	29	13828	0,758595416	0,272842304	comp50412_c0_seq1|comp74646_c0_seq1|comp7541_c0_seq1|comp5930_c0_seq1|comp10860_c0_seq1|comp40722_c0_seq1|comp54983_c0_seq1|comp7335_c0_seq1|comp29695_c0_seq1|comp16687_c0_seq1|comp4710_c0_seq1|comp79924_c0_seq1|comp81004_c0_seq1|comp7844_c0_seq1|comp31325_c0_seq1|comp97405_c0_seq1|comp28292_c0_seq1|comp37124_c0_seq1|comp30480_c0_seq1|comp24420_c0_seq1|comp57713_c0_seq1|comp84324_c0_seq1|comp6921…	http://amigo.geneontology.org/cgi-bin/amigo/term_details?term=GO:1901265
regulation of catalytic activity	Gene Ontology	GO:0050790	1	610	0,759611383	0,273026782	comp74770_c0_seq1	http://amigo.geneontology.org/cgi-bin/amigo/term_details?term=GO:0050790
endosome	Gene Ontology	GO:0005768	4	2220	0,761429989	0,273499317	comp56372_c0_seq1|comp9074_c0_seq1|comp33200_c0_seq1|comp13723_c0_seq1	http://amigo.geneontology.org/cgi-bin/amigo/term_details?term=GO:0005768
tRNA metabolic process	Gene Ontology	GO:0006399	1	616	0,762965927	0,273869763	comp5930_c0_seq1	http://amigo.geneontology.org/cgi-bin/amigo/term_details?term=GO:0006399
cellular response to chemical stimulus	Gene Ontology	GO:0070887	8	4204	0,766642288	0,275007524	comp50412_c0_seq1|comp57923_c0_seq1|comp32058_c0_seq1|comp8346_c0_seq1|comp68814_c0_seq1|comp95251_c0_seq1|comp6921_c0_seq1|comp31325_c0_seq1	http://amigo.geneontology.org/cgi-bin/amigo/term_details?term=GO:0070887
ribonucleotide binding	Gene Ontology	GO:0032553	22	10739	0,769788794	0,275521455	comp50412_c0_seq1|comp74646_c0_seq1|comp5930_c0_seq1|comp10860_c0_seq1|comp54983_c0_seq1|comp7335_c0_seq1|comp29695_c0_seq1|comp7541_c0_seq1|comp4710_c0_seq1|comp79924_c0_seq1|comp81004_c0_seq1|comp7844_c0_seq1|comp31325_c0_seq1|comp97405_c0_seq1|comp37124_c0_seq1|comp30480_c0_seq1|comp24420_c0_seq1|comp57713_c0_seq1|comp4291_c0_seq1|comp95813_c0_seq1|comp7471_c0_seq1|comp51386_c0_seq1	http://amigo.geneontology.org/cgi-bin/amigo/term_details?term=GO:0032553
cellular response to DNA damage stimulus	Gene Ontology	GO:0006974	2	1200	0,769951729	0,275521455	comp85274_c0_seq1|comp9440_c0_seq1	http://amigo.geneontology.org/cgi-bin/amigo/term_details?term=GO:0006974
nuclear division	Gene Ontology	GO:0000280	1	630	0,770613231	0,275521455	comp31134_c0_seq1	http://amigo.geneontology.org/cgi-bin/amigo/term_details?term=GO:0000280
nicotinamide nucleotide metabolic process	Gene Ontology	GO:0046496	1	630	0,770613231	0,275521455	comp82241_c0_seq1	http://amigo.geneontology.org/cgi-bin/amigo/term_details?term=GO:0046496
pyridine nucleotide metabolic process	Gene Ontology	GO:0019362	1	630	0,770613231	0,275521455	comp82241_c0_seq1	http://amigo.geneontology.org/cgi-bin/amigo/term_details?term=GO:0019362
organelle subcompartment	Gene Ontology	GO:0031984	7	3740	0,77116885	0,275538594	comp82241_c0_seq1|comp9074_c0_seq1|comp51386_c0_seq1|comp50726_c0_seq1|comp94857_c0_seq1|comp79924_c0_seq1|comp13723_c0_seq1	http://amigo.geneontology.org/cgi-bin/amigo/term_details?term=GO:0031984
S-adenosylmethionine-dependent methyltransferase activity	Gene Ontology	GO:0008757	1	633	0,772219737	0,275732554	comp6997_c0_seq1	http://amigo.geneontology.org/cgi-bin/amigo/term_details?term=GO:0008757
coated vesicle	Gene Ontology	GO:0030135	1	635	0,773284519	0,275931216	comp77285_c0_seq1	http://amigo.geneontology.org/cgi-bin/amigo/term_details?term=GO:0030135
cellular macromolecule localization	Gene Ontology	GO:0070727	4	2266	0,775235496	0,276322474	comp65999_c0_seq1|comp77285_c0_seq1|comp27652_c0_seq1|comp50_c0_seq1	http://amigo.geneontology.org/cgi-bin/amigo/term_details?term=GO:0070727
response to reactive oxygen species	Gene Ontology	GO:0000302	1	639	0,775399255	0,276322474	comp31325_c0_seq1	http://amigo.geneontology.org/cgi-bin/amigo/term_details?term=GO:0000302
organophosphate biosynthetic process	Gene Ontology	GO:0090407	2	1216	0,776261566	0,276448253	comp57243_c0_seq1|comp94857_c0_seq1	http://amigo.geneontology.org/cgi-bin/amigo/term_details?term=GO:0090407
single-organism membrane organization	Gene Ontology	GO:0044802	1	645	0,778534627	0,277075945	comp31466_c0_seq1	http://amigo.geneontology.org/cgi-bin/amigo/term_details?term=GO:0044802
immune system process	Gene Ontology	GO:0002376	3	1766	0,780712446	0,27766894	comp31466_c0_seq1|comp68814_c0_seq1|comp57923_c0_seq1	http://amigo.geneontology.org/cgi-bin/amigo/term_details?term=GO:0002376
intracellular organelle	Gene Ontology	GO:0043229	118	52652	0,782732302	0,278136938	comp74646_c0_seq1|comp75757_c0_seq1|comp34164_c0_seq1|comp7335_c0_seq1|comp31466_c0_seq1|comp19510_c0_seq1|comp4378_c0_seq1|comp18221_c0_seq1|comp4710_c0_seq1|comp79924_c0_seq1|comp65999_c0_seq1|comp31171_c0_seq1|comp73512_c0_seq1|comp84708_c0_seq1|comp28292_c0_seq1|comp89034_c0_seq1|comp26712_c0_seq1|comp7678_c0_seq1|comp58003_c0_seq1|comp6921_c0_seq1|comp33358_c0_seq1|comp29767_c0_seq1|comp5897…	http://amigo.geneontology.org/cgi-bin/amigo/term_details?term=GO:0043229
organelle	Gene Ontology	GO:0043226	118	52655	0,783053238	0,278136938	comp74646_c0_seq1|comp75757_c0_seq1|comp34164_c0_seq1|comp7335_c0_seq1|comp31466_c0_seq1|comp19510_c0_seq1|comp4378_c0_seq1|comp18221_c0_seq1|comp4710_c0_seq1|comp79924_c0_seq1|comp65999_c0_seq1|comp31171_c0_seq1|comp73512_c0_seq1|comp84708_c0_seq1|comp28292_c0_seq1|comp89034_c0_seq1|comp26712_c0_seq1|comp7678_c0_seq1|comp58003_c0_seq1|comp6921_c0_seq1|comp33358_c0_seq1|comp29767_c0_seq1|comp5897…	http://amigo.geneontology.org/cgi-bin/amigo/term_details?term=GO:0043226
heme binding	Gene Ontology	GO:0020037	1	658	0,785179384	0,278709733	comp85635_c0_seq1	http://amigo.geneontology.org/cgi-bin/amigo/term_details?term=GO:0020037
circadian rhythm	Gene Ontology	GO:0007623	1	661	0,786684408	0,279061449	comp51778_c0_seq1	http://amigo.geneontology.org/cgi-bin/amigo/term_details?term=GO:0007623
cellular response to acid chemical	Gene Ontology	GO:0071229	3	1788	0,787741552	0,279253932	comp50412_c0_seq1|comp6921_c0_seq1|comp32058_c0_seq1	http://amigo.geneontology.org/cgi-bin/amigo/term_details?term=GO:0071229
carbohydrate derivative binding	Gene Ontology	GO:0097367	22	10871	0,78894273	0,27949719	comp50412_c0_seq1|comp74646_c0_seq1|comp5930_c0_seq1|comp10860_c0_seq1|comp54983_c0_seq1|comp7335_c0_seq1|comp29695_c0_seq1|comp7541_c0_seq1|comp4710_c0_seq1|comp79924_c0_seq1|comp81004_c0_seq1|comp7844_c0_seq1|comp31325_c0_seq1|comp97405_c0_seq1|comp37124_c0_seq1|comp30480_c0_seq1|comp24420_c0_seq1|comp57713_c0_seq1|comp4291_c0_seq1|comp95813_c0_seq1|comp7471_c0_seq1|comp51386_c0_seq1	http://amigo.geneontology.org/cgi-bin/amigo/term_details?term=GO:0097367
nucleotidyltransferase activity	Gene Ontology	GO:0016779	1	670	0,791136846	0,280091668	comp9440_c0_seq1	http://amigo.geneontology.org/cgi-bin/amigo/term_details?term=GO:0016779
protein kinase activity	Gene Ontology	GO:0004672	6	3350	0,795063498	0,281170863	comp97405_c0_seq1|comp50412_c0_seq1|comp10860_c0_seq1|comp95813_c0_seq1|comp30480_c0_seq1|comp24420_c0_seq1	http://amigo.geneontology.org/cgi-bin/amigo/term_details?term=GO:0004672
oxidoreduction coenzyme metabolic process	Gene Ontology	GO:0006733	1	679	0,795496842	0,281170863	comp82241_c0_seq1	http://amigo.geneontology.org/cgi-bin/amigo/term_details?term=GO:0006733
negative regulation of cellular macromolecule biosynthetic process	Gene Ontology	GO:2000113	2	1268	0,795739278	0,281170863	comp84349_c0_seq1|comp68814_c0_seq1	http://amigo.geneontology.org/cgi-bin/amigo/term_details?term=GO:2000113
small molecule binding	Gene Ontology	GO:0036094	29	14125	0,797627144	0,281544551	comp50412_c0_seq1|comp74646_c0_seq1|comp7541_c0_seq1|comp5930_c0_seq1|comp10860_c0_seq1|comp40722_c0_seq1|comp54983_c0_seq1|comp7335_c0_seq1|comp29695_c0_seq1|comp16687_c0_seq1|comp4710_c0_seq1|comp79924_c0_seq1|comp81004_c0_seq1|comp7844_c0_seq1|comp31325_c0_seq1|comp97405_c0_seq1|comp28292_c0_seq1|comp37124_c0_seq1|comp30480_c0_seq1|comp24420_c0_seq1|comp57713_c0_seq1|comp84324_c0_seq1|comp6921…	http://amigo.geneontology.org/cgi-bin/amigo/term_details?term=GO:0036094
enzyme binding	Gene Ontology	GO:0019899	2	1274	0,797888088	0,281544551	comp57243_c0_seq1|comp6921_c0_seq1	http://amigo.geneontology.org/cgi-bin/amigo/term_details?term=GO:0019899
ethylene-activated signaling pathway	Gene Ontology	GO:0009873	1	685	0,798353093	0,281544551	comp8346_c0_seq1	http://amigo.geneontology.org/cgi-bin/amigo/term_details?term=GO:0009873
organic substance transport	Gene Ontology	GO:0071702	9	4845	0,799693006	0,281833952	comp32203_c0_seq1|comp25457_c0_seq1|comp77285_c0_seq1|comp58003_c0_seq1|comp37124_c0_seq1|comp2962_c0_seq1|comp33200_c0_seq1|comp78018_c0_seq1|comp29965_c0_seq1	http://amigo.geneontology.org/cgi-bin/amigo/term_details?term=GO:0071702
hormone-mediated signaling pathway	Gene Ontology	GO:0009755	5	2882	0,803489496	0,282988181	comp32058_c0_seq1|comp50412_c0_seq1|comp8346_c0_seq1|comp57923_c0_seq1|comp95251_c0_seq1	http://amigo.geneontology.org/cgi-bin/amigo/term_details?term=GO:0009755
extrinsic component of membrane	Gene Ontology	GO:0019898	1	699	0,804864316	0,283288557	comp6921_c0_seq1	http://amigo.geneontology.org/cgi-bin/amigo/term_details?term=GO:0019898
negative regulation of macromolecule biosynthetic process	Gene Ontology	GO:0010558	2	1302	0,807654656	0,284086442	comp84349_c0_seq1|comp68814_c0_seq1	http://amigo.geneontology.org/cgi-bin/amigo/term_details?term=GO:0010558
floral whorl development	Gene Ontology	GO:0048438	1	707	0,808490678	0,284196323	comp32954_c0_seq1	http://amigo.geneontology.org/cgi-bin/amigo/term_details?term=GO:0048438
DNA metabolic process	Gene Ontology	GO:0006259	3	1869	0,812037213	0,285258229	comp84349_c0_seq1|comp85274_c0_seq1|comp9440_c0_seq1	http://amigo.geneontology.org/cgi-bin/amigo/term_details?term=GO:0006259
intracellular membrane-bounded organelle	Gene Ontology	GO:0043231	115	51688	0,813235506	0,285262111	comp74646_c0_seq1|comp75757_c0_seq1|comp34164_c0_seq1|comp7335_c0_seq1|comp31466_c0_seq1|comp19510_c0_seq1|comp4378_c0_seq1|comp18221_c0_seq1|comp4710_c0_seq1|comp79924_c0_seq1|comp65999_c0_seq1|comp31171_c0_seq1|comp73512_c0_seq1|comp84708_c0_seq1|comp28292_c0_seq1|comp89034_c0_seq1|comp26712_c0_seq1|comp7678_c0_seq1|comp58003_c0_seq1|comp6921_c0_seq1|comp33358_c0_seq1|comp29767_c0_seq1|comp5897…	http://amigo.geneontology.org/cgi-bin/amigo/term_details?term=GO:0043231
membrane-bounded organelle	Gene Ontology	GO:0043227	115	51691	0,813526231	0,285262111	comp74646_c0_seq1|comp75757_c0_seq1|comp34164_c0_seq1|comp7335_c0_seq1|comp31466_c0_seq1|comp19510_c0_seq1|comp4378_c0_seq1|comp18221_c0_seq1|comp4710_c0_seq1|comp79924_c0_seq1|comp65999_c0_seq1|comp31171_c0_seq1|comp73512_c0_seq1|comp84708_c0_seq1|comp28292_c0_seq1|comp89034_c0_seq1|comp26712_c0_seq1|comp7678_c0_seq1|comp58003_c0_seq1|comp6921_c0_seq1|comp33358_c0_seq1|comp29767_c0_seq1|comp5897…	http://amigo.geneontology.org/cgi-bin/amigo/term_details?term=GO:0043227
phospholipid metabolic process	Gene Ontology	GO:0006644	1	719	0,813804917	0,285262111	comp73512_c0_seq1	http://amigo.geneontology.org/cgi-bin/amigo/term_details?term=GO:0006644
response to carbohydrate	Gene Ontology	GO:0009743	1	720	0,814241093	0,285262111	comp7844_c0_seq1	http://amigo.geneontology.org/cgi-bin/amigo/term_details?term=GO:0009743
programmed cell death	Gene Ontology	GO:0012501	1	721	0,814676252	0,285262111	comp57923_c0_seq1	http://amigo.geneontology.org/cgi-bin/amigo/term_details?term=GO:0012501
rhythmic process	Gene Ontology	GO:0048511	1	723	0,815543531	0,285381675	comp51778_c0_seq1	http://amigo.geneontology.org/cgi-bin/amigo/term_details?term=GO:0048511
auxin-activated signaling pathway	Gene Ontology	GO:0009734	1	725	0,816406773	0,285453769	comp95251_c0_seq1	http://amigo.geneontology.org/cgi-bin/amigo/term_details?term=GO:0009734
gene silencing by RNA	Gene Ontology	GO:0031047	1	727	0,817265998	0,285453769	comp68814_c0_seq1	http://amigo.geneontology.org/cgi-bin/amigo/term_details?term=GO:0031047
cell division	Gene Ontology	GO:0051301	2	1331	0,817327407	0,285453769	comp7471_c0_seq1|comp37124_c0_seq1	http://amigo.geneontology.org/cgi-bin/amigo/term_details?term=GO:0051301
macromolecule methylation	Gene Ontology	GO:0043414	1	730	0,81854734	0,285695988	comp6997_c0_seq1	http://amigo.geneontology.org/cgi-bin/amigo/term_details?term=GO:0043414
aromatic compound catabolic process	Gene Ontology	GO:0019439	1	732	0,8193966	0,285808604	comp31134_c0_seq1	http://amigo.geneontology.org/cgi-bin/amigo/term_details?term=GO:0019439
regulation of multicellular organismal development	Gene Ontology	GO:2000026	3	1909	0,823148258	0,286932792	comp82461_c0_seq1|comp17765_c0_seq1|comp60984_c0_seq1	http://amigo.geneontology.org/cgi-bin/amigo/term_details?term=GO:2000026
tetrapyrrole binding	Gene Ontology	GO:0046906	1	749	0,826457523	0,287901427	comp85635_c0_seq1	http://amigo.geneontology.org/cgi-bin/amigo/term_details?term=GO:0046906
negative regulation of cellular biosynthetic process	Gene Ontology	GO:0031327	2	1364	0,827805784	0,28818613	comp84349_c0_seq1|comp68814_c0_seq1	http://amigo.geneontology.org/cgi-bin/amigo/term_details?term=GO:0031327
post-embryonic morphogenesis	Gene Ontology	GO:0009886	1	754	0,828481518	0,288236489	comp31466_c0_seq1	http://amigo.geneontology.org/cgi-bin/amigo/term_details?term=GO:0009886
negative regulation of biosynthetic process	Gene Ontology	GO:0009890	2	1376	0,831480777	0,289094642	comp84349_c0_seq1|comp68814_c0_seq1	http://amigo.geneontology.org/cgi-bin/amigo/term_details?term=GO:0009890
organic cyclic compound binding	Gene Ontology	GO:0097159	49	23417	0,8325057	0,289265687	comp50412_c0_seq1|comp74646_c0_seq1|comp7541_c0_seq1|comp5930_c0_seq1|comp10860_c0_seq1|comp9529_c0_seq1|comp68814_c0_seq1|comp39970_c0_seq1|comp2962_c0_seq1|comp40722_c0_seq1|comp32954_c0_seq1|comp54983_c0_seq1|comp7335_c0_seq1|comp29695_c0_seq1|comp9440_c0_seq1|comp80990_c0_seq1|comp16687_c0_seq1|comp4710_c0_seq1|comp79924_c0_seq1|comp1707_c0_seq1|comp82461_c0_seq1|comp81004_c0_seq1|comp7844_c0…	http://amigo.geneontology.org/cgi-bin/amigo/term_details?term=GO:0097159
defense response, incompatible interaction	Gene Ontology	GO:0009814	1	768	0,834024655	0,289557897	comp31466_c0_seq1	http://amigo.geneontology.org/cgi-bin/amigo/term_details?term=GO:0009814
polysaccharide biosynthetic process	Gene Ontology	GO:0000271	1	769	0,834413706	0,289557897	comp89034_c0_seq1	http://amigo.geneontology.org/cgi-bin/amigo/term_details?term=GO:0000271
cellular localization	Gene Ontology	GO:0051641	5	3046	0,839988944	0,29124973	comp57243_c0_seq1|comp65999_c0_seq1|comp77285_c0_seq1|comp27652_c0_seq1|comp50_c0_seq1	http://amigo.geneontology.org/cgi-bin/amigo/term_details?term=GO:0051641
negative regulation of nitrogen compound metabolic process	Gene Ontology	GO:0051172	2	1406	0,840362291	0,29124973	comp84349_c0_seq1|comp68814_c0_seq1	http://amigo.geneontology.org/cgi-bin/amigo/term_details?term=GO:0051172
cellular response to auxin stimulus	Gene Ontology	GO:0071365	1	787	0,841263536	0,291376017	comp95251_c0_seq1	http://amigo.geneontology.org/cgi-bin/amigo/term_details?term=GO:0071365
chromosomal part	Gene Ontology	GO:0044427	1	789	0,842007013	0,291423111	comp31171_c0_seq1	http://amigo.geneontology.org/cgi-bin/amigo/term_details?term=GO:0044427
phosphotransferase activity, alcohol group as acceptor	Gene Ontology	GO:0016773	7	4086	0,842473405	0,291423111	comp97405_c0_seq1|comp50412_c0_seq1|comp10860_c0_seq1|comp95813_c0_seq1|comp30480_c0_seq1|comp24420_c0_seq1|comp31325_c0_seq1	http://amigo.geneontology.org/cgi-bin/amigo/term_details?term=GO:0016773
organelle fission	Gene Ontology	GO:0048285	1	796	0,844582011	0,291966422	comp31134_c0_seq1	http://amigo.geneontology.org/cgi-bin/amigo/term_details?term=GO:0048285
anatomical structure formation involved in morphogenesis	Gene Ontology	GO:0048646	1	809	0,849253909	0,293394591	comp31466_c0_seq1	http://amigo.geneontology.org/cgi-bin/amigo/term_details?term=GO:0048646
floral organ development	Gene Ontology	GO:0048437	1	814	0,851013364	0,293815411	comp32954_c0_seq1	http://amigo.geneontology.org/cgi-bin/amigo/term_details?term=GO:0048437
lipid biosynthetic process	Gene Ontology	GO:0008610	3	2035	0,854570073	0,29485581	comp31466_c0_seq1|comp5159_c0_seq1|comp82688_c0_seq1	http://amigo.geneontology.org/cgi-bin/amigo/term_details?term=GO:0008610
Cul4-RING E3 ubiquitin ligase complex	Gene Ontology	GO:0080008	1	829	0,856170115	0,2952202	comp84708_c0_seq1	http://amigo.geneontology.org/cgi-bin/amigo/term_details?term=GO:0080008
phosphorelay signal transduction system	Gene Ontology	GO:0000160	1	838	0,859178545	0,296069451	comp8346_c0_seq1	http://amigo.geneontology.org/cgi-bin/amigo/term_details?term=GO:0000160
heterocyclic compound binding	Gene Ontology	GO:1901363	48	23308	0,861893469	0,296816548	comp50412_c0_seq1|comp74646_c0_seq1|comp7541_c0_seq1|comp5930_c0_seq1|comp10860_c0_seq1|comp9529_c0_seq1|comp68814_c0_seq1|comp39970_c0_seq1|comp40722_c0_seq1|comp32954_c0_seq1|comp54983_c0_seq1|comp5507_c0_seq1|comp7335_c0_seq1|comp29695_c0_seq1|comp9440_c0_seq1|comp80990_c0_seq1|comp16687_c0_seq1|comp4710_c0_seq1|comp79924_c0_seq1|comp1707_c0_seq1|comp82461_c0_seq1|comp81004_c0_seq1|comp7844_c0…	http://amigo.geneontology.org/cgi-bin/amigo/term_details?term=GO:1901363
shoot system morphogenesis	Gene Ontology	GO:0010016	1	850	0,863092644	0,297041039	comp62505_c0_seq1	http://amigo.geneontology.org/cgi-bin/amigo/term_details?term=GO:0010016
ubiquitin ligase complex	Gene Ontology	GO:0000151	2	1502	0,866015751	0,297858176	comp57018_c0_seq1|comp84708_c0_seq1	http://amigo.geneontology.org/cgi-bin/amigo/term_details?term=GO:0000151
regulation of nucleic acid-templated transcription	Gene Ontology	GO:1903506	13	7270	0,872484091	0,299513485	comp74939_c0_seq1|comp73153_c0_seq1|comp62505_c0_seq1|comp68814_c0_seq1|comp60984_c0_seq1|comp51778_c0_seq1|comp84349_c0_seq1|comp7678_c0_seq1|comp81797_c0_seq1|comp18221_c0_seq1|comp82461_c0_seq1|comp56176_c0_seq1|comp17765_c0_seq1	http://amigo.geneontology.org/cgi-bin/amigo/term_details?term=GO:1903506
regulation of RNA biosynthetic process	Gene Ontology	GO:2001141	13	7270	0,872484091	0,299513485	comp74939_c0_seq1|comp73153_c0_seq1|comp62505_c0_seq1|comp68814_c0_seq1|comp60984_c0_seq1|comp51778_c0_seq1|comp84349_c0_seq1|comp7678_c0_seq1|comp81797_c0_seq1|comp18221_c0_seq1|comp82461_c0_seq1|comp56176_c0_seq1|comp17765_c0_seq1	http://amigo.geneontology.org/cgi-bin/amigo/term_details?term=GO:2001141
regulation of transcription, DNA-templated	Gene Ontology	GO:0006355	13	7270	0,872484091	0,299513485	comp74939_c0_seq1|comp73153_c0_seq1|comp62505_c0_seq1|comp68814_c0_seq1|comp60984_c0_seq1|comp51778_c0_seq1|comp84349_c0_seq1|comp7678_c0_seq1|comp81797_c0_seq1|comp18221_c0_seq1|comp82461_c0_seq1|comp56176_c0_seq1|comp17765_c0_seq1	http://amigo.geneontology.org/cgi-bin/amigo/term_details?term=GO:0006355
cellular protein localization	Gene Ontology	GO:0034613	3	2124	0,873740281	0,299558398	comp77285_c0_seq1|comp27652_c0_seq1|comp50_c0_seq1	http://amigo.geneontology.org/cgi-bin/amigo/term_details?term=GO:0034613
positive regulation of transcription, DNA-templated	Gene Ontology	GO:0045893	1	885	0,873901427	0,299558398	comp82461_c0_seq1	http://amigo.geneontology.org/cgi-bin/amigo/term_details?term=GO:0045893
cytoplasmic, membrane-bounded vesicle	Gene Ontology	GO:0016023	1	889	0,875081355	0,299558398	comp77285_c0_seq1	http://amigo.geneontology.org/cgi-bin/amigo/term_details?term=GO:0016023
positive regulation of RNA biosynthetic process	Gene Ontology	GO:1902680	1	890	0,875374618	0,299558398	comp82461_c0_seq1	http://amigo.geneontology.org/cgi-bin/amigo/term_details?term=GO:1902680
positive regulation of nucleic acid-templated transcription	Gene Ontology	GO:1903508	1	890	0,875374618	0,299558398	comp82461_c0_seq1	http://amigo.geneontology.org/cgi-bin/amigo/term_details?term=GO:1903508
Golgi membrane	Gene Ontology	GO:0000139	2	1557	0,878961783	0,300596417	comp77285_c0_seq1|comp89034_c0_seq1	http://amigo.geneontology.org/cgi-bin/amigo/term_details?term=GO:0000139
transferase activity	Gene Ontology	GO:0016740	24	12601	0,881206194	0,301174208	comp50412_c0_seq1|comp10860_c0_seq1|comp6997_c0_seq1|comp8346_c0_seq1|comp32058_c0_seq1|comp7335_c0_seq1|comp96634_c0_seq1|comp84031_c0_seq1|comp53995_c0_seq1|comp74805_c0_seq1|comp17765_c0_seq1|comp97405_c0_seq1|comp55956_c0_seq1|comp82688_c0_seq1|comp60984_c0_seq1|comp89034_c0_seq1|comp30480_c0_seq1|comp24420_c0_seq1|comp9440_c0_seq1|comp5159_c0_seq1|comp95813_c0_seq1|comp57018_c0_seq1|comp3132…	http://amigo.geneontology.org/cgi-bin/amigo/term_details?term=GO:0016740
membrane-bounded vesicle	Gene Ontology	GO:0031988	1	918	0,883313675	0,301701614	comp77285_c0_seq1	http://amigo.geneontology.org/cgi-bin/amigo/term_details?term=GO:0031988
meristem development	Gene Ontology	GO:0048507	1	920	0,883861108	0,301701614	comp62505_c0_seq1	http://amigo.geneontology.org/cgi-bin/amigo/term_details?term=GO:0048507
defense response to fungus	Gene Ontology	GO:0050832	1	923	0,884677473	0,301790471	comp31709_c0_seq1	http://amigo.geneontology.org/cgi-bin/amigo/term_details?term=GO:0050832
flower development	Gene Ontology	GO:0009908	3	2187	0,885933072	0,302028958	comp58972_c0_seq1|comp32954_c0_seq1|comp81797_c0_seq1	http://amigo.geneontology.org/cgi-bin/amigo/term_details?term=GO:0009908
chromatin organization	Gene Ontology	GO:0006325	2	1593	0,886803108	0,30203604	comp84349_c0_seq1|comp68814_c0_seq1	http://amigo.geneontology.org/cgi-bin/amigo/term_details?term=GO:0006325
cell death	Gene Ontology	GO:0008219	1	932	0,887092478	0,30203604	comp57923_c0_seq1	http://amigo.geneontology.org/cgi-bin/amigo/term_details?term=GO:0008219
trans-Golgi network	Gene Ontology	GO:0005802	2	1602	0,888688959	0,30203604	comp9074_c0_seq1|comp13723_c0_seq1	http://amigo.geneontology.org/cgi-bin/amigo/term_details?term=GO:0005802
positive regulation of RNA metabolic process	Gene Ontology	GO:0051254	1	939	0,888935982	0,30203604	comp82461_c0_seq1	http://amigo.geneontology.org/cgi-bin/amigo/term_details?term=GO:0051254
negative regulation of cellular metabolic process	Gene Ontology	GO:0031324	2	1604	0,889104083	0,30203604	comp84349_c0_seq1|comp68814_c0_seq1	http://amigo.geneontology.org/cgi-bin/amigo/term_details?term=GO:0031324
biological regulation	Gene Ontology	GO:0065007	36	18244	0,889292869	0,30203604	comp50412_c0_seq1|comp56372_c0_seq1|comp74939_c0_seq1|comp57923_c0_seq1|comp68814_c0_seq1|comp8346_c0_seq1|comp55583_c0_seq1|comp32058_c0_seq1|comp57243_c0_seq1|comp73153_c0_seq1|comp18221_c0_seq1|comp16687_c0_seq1|comp4710_c0_seq1|comp51778_c0_seq1|comp82461_c0_seq1|comp17765_c0_seq1|comp65999_c0_seq1|comp31171_c0_seq1|comp84349_c0_seq1|comp31134_c0_seq1|comp30741_c0_seq1|comp80125_c0_seq1|comp3…	http://amigo.geneontology.org/cgi-bin/amigo/term_details?term=GO:0065007
Golgi apparatus part	Gene Ontology	GO:0044431	4	2780	0,89012132	0,302128346	comp9074_c0_seq1|comp89034_c0_seq1|comp77285_c0_seq1|comp13723_c0_seq1	http://amigo.geneontology.org/cgi-bin/amigo/term_details?term=GO:0044431
methyltransferase activity	Gene Ontology	GO:0008168	1	949	0,891517744	0,302413199	comp6997_c0_seq1	http://amigo.geneontology.org/cgi-bin/amigo/term_details?term=GO:0008168
cytoplasmic vesicle	Gene Ontology	GO:0031410	1	957	0,893540104	0,302715972	comp77285_c0_seq1	http://amigo.geneontology.org/cgi-bin/amigo/term_details?term=GO:0031410
intracellular vesicle	Gene Ontology	GO:0097708	1	959	0,894039808	0,302715972	comp77285_c0_seq1	http://amigo.geneontology.org/cgi-bin/amigo/term_details?term=GO:0097708
regulation of RNA metabolic process	Gene Ontology	GO:0051252	13	7465	0,894083592	0,302715972	comp74939_c0_seq1|comp73153_c0_seq1|comp62505_c0_seq1|comp68814_c0_seq1|comp60984_c0_seq1|comp51778_c0_seq1|comp84349_c0_seq1|comp7678_c0_seq1|comp81797_c0_seq1|comp18221_c0_seq1|comp82461_c0_seq1|comp56176_c0_seq1|comp17765_c0_seq1	http://amigo.geneontology.org/cgi-bin/amigo/term_details?term=GO:0051252
positive regulation of nucleobase-containing compound metabolic process	Gene Ontology	GO:0045935	1	968	0,896259758	0,303074637	comp82461_c0_seq1	http://amigo.geneontology.org/cgi-bin/amigo/term_details?term=GO:0045935
positive regulation of macromolecule biosynthetic process	Gene Ontology	GO:0010557	1	968	0,896259758	0,303074637	comp82461_c0_seq1	http://amigo.geneontology.org/cgi-bin/amigo/term_details?term=GO:0010557
aromatic compound biosynthetic process	Gene Ontology	GO:0019438	17	9466	0,898607829	0,30367944	comp74939_c0_seq1|comp84349_c0_seq1|comp73153_c0_seq1|comp6983_c0_seq1|comp62505_c0_seq1|comp60984_c0_seq1|comp94857_c0_seq1|comp51778_c0_seq1|comp82461_c0_seq1|comp75091_c0_seq1|comp7678_c0_seq1|comp81797_c0_seq1|comp18221_c0_seq1|comp57243_c0_seq1|comp56176_c0_seq1|comp17765_c0_seq1|comp75090_c0_seq1	http://amigo.geneontology.org/cgi-bin/amigo/term_details?term=GO:0019438
vesicle	Gene Ontology	GO:0031982	1	995	0,902645846	0,304735417	comp77285_c0_seq1	http://amigo.geneontology.org/cgi-bin/amigo/term_details?term=GO:0031982
transferase activity, transferring one-carbon groups	Gene Ontology	GO:0016741	1	997	0,903103029	0,304735417	comp6997_c0_seq1	http://amigo.geneontology.org/cgi-bin/amigo/term_details?term=GO:0016741
reproductive shoot system development	Gene Ontology	GO:0090567	3	2295	0,904420576	0,304735417	comp58972_c0_seq1|comp32954_c0_seq1|comp81797_c0_seq1	http://amigo.geneontology.org/cgi-bin/amigo/term_details?term=GO:0090567
UDP-glycosyltransferase activity	Gene Ontology	GO:0008194	1	1003	0,904461805	0,304735417	comp89034_c0_seq1	http://amigo.geneontology.org/cgi-bin/amigo/term_details?term=GO:0008194
protein localization	Gene Ontology	GO:0008104	5	3433	0,90453992	0,304735417	comp77285_c0_seq1|comp37124_c0_seq1|comp33200_c0_seq1|comp27652_c0_seq1|comp50_c0_seq1	http://amigo.geneontology.org/cgi-bin/amigo/term_details?term=GO:0008104
positive regulation of gene expression	Gene Ontology	GO:0010628	1	1019	0,907993264	0,305276639	comp82461_c0_seq1	http://amigo.geneontology.org/cgi-bin/amigo/term_details?term=GO:0010628
chromosome	Gene Ontology	GO:0005694	1	1024	0,909069987	0,305276639	comp31171_c0_seq1	http://amigo.geneontology.org/cgi-bin/amigo/term_details?term=GO:0005694
regulation of cellular macromolecule biosynthetic process	Gene Ontology	GO:2000112	14	8122	0,90957853	0,305276639	comp74939_c0_seq1|comp73153_c0_seq1|comp62505_c0_seq1|comp68814_c0_seq1|comp60984_c0_seq1|comp51778_c0_seq1|comp84349_c0_seq1|comp7678_c0_seq1|comp81797_c0_seq1|comp18221_c0_seq1|comp82461_c0_seq1|comp56176_c0_seq1|comp17765_c0_seq1|comp29767_c0_seq1	http://amigo.geneontology.org/cgi-bin/amigo/term_details?term=GO:2000112
DNA binding	Gene Ontology	GO:0003677	11	6629	0,91026376	0,305276639	comp58972_c0_seq1|comp9440_c0_seq1|comp80990_c0_seq1|comp62505_c0_seq1|comp85274_c0_seq1|comp39970_c0_seq1|comp7678_c0_seq1|comp81797_c0_seq1|comp82461_c0_seq1|comp56176_c0_seq1|comp56340_c0_seq1	http://amigo.geneontology.org/cgi-bin/amigo/term_details?term=GO:0003677
regulation of nucleobase-containing compound metabolic process	Gene Ontology	GO:0019219	13	7636	0,910513725	0,305276639	comp74939_c0_seq1|comp73153_c0_seq1|comp62505_c0_seq1|comp68814_c0_seq1|comp60984_c0_seq1|comp51778_c0_seq1|comp84349_c0_seq1|comp7678_c0_seq1|comp81797_c0_seq1|comp18221_c0_seq1|comp82461_c0_seq1|comp56176_c0_seq1|comp17765_c0_seq1	http://amigo.geneontology.org/cgi-bin/amigo/term_details?term=GO:0019219
regulation of macromolecule biosynthetic process	Gene Ontology	GO:0010556	14	8133	0,910542866	0,305276639	comp74939_c0_seq1|comp73153_c0_seq1|comp62505_c0_seq1|comp68814_c0_seq1|comp60984_c0_seq1|comp51778_c0_seq1|comp84349_c0_seq1|comp7678_c0_seq1|comp81797_c0_seq1|comp18221_c0_seq1|comp82461_c0_seq1|comp56176_c0_seq1|comp17765_c0_seq1|comp29767_c0_seq1	http://amigo.geneontology.org/cgi-bin/amigo/term_details?term=GO:0010556
cofactor biosynthetic process	Gene Ontology	GO:0051188	1	1032	0,910766736	0,305276639	comp6983_c0_seq1	http://amigo.geneontology.org/cgi-bin/amigo/term_details?term=GO:0051188
plastid organization	Gene Ontology	GO:0009657	1	1033	0,910976603	0,305276639	comp9440_c0_seq1	http://amigo.geneontology.org/cgi-bin/amigo/term_details?term=GO:0009657
negative regulation of gene expression	Gene Ontology	GO:0010629	2	1722	0,911208691	0,305276639	comp84349_c0_seq1|comp68814_c0_seq1	http://amigo.geneontology.org/cgi-bin/amigo/term_details?term=GO:0010629
negative regulation of cellular process	Gene Ontology	GO:0048523	3	2346	0,912178253	0,305412939	comp84349_c0_seq1|comp68814_c0_seq1|comp8346_c0_seq1	http://amigo.geneontology.org/cgi-bin/amigo/term_details?term=GO:0048523
positive regulation of cellular biosynthetic process	Gene Ontology	GO:0031328	1	1050	0,914470158	0,305991541	comp82461_c0_seq1	http://amigo.geneontology.org/cgi-bin/amigo/term_details?term=GO:0031328
positive regulation of nitrogen compound metabolic process	Gene Ontology	GO:0051173	1	1053	0,915072356	0,306004385	comp82461_c0_seq1	http://amigo.geneontology.org/cgi-bin/amigo/term_details?term=GO:0051173
positive regulation of biosynthetic process	Gene Ontology	GO:0009891	1	1083	0,920867174	0,307752579	comp82461_c0_seq1	http://amigo.geneontology.org/cgi-bin/amigo/term_details?term=GO:0009891
nucleic acid binding	Gene Ontology	GO:0003676	21	11742	0,925226601	0,308952556	comp68814_c0_seq1|comp58972_c0_seq1|comp7541_c0_seq1|comp56340_c0_seq1|comp9440_c0_seq1|comp1707_c0_seq1|comp80990_c0_seq1|comp62505_c0_seq1|comp9529_c0_seq1|comp78235_c0_seq1|comp85274_c0_seq1|comp39970_c0_seq1|comp7678_c0_seq1|comp81797_c0_seq1|comp82461_c0_seq1|comp56176_c0_seq1|comp32954_c0_seq1|comp24224_c0_seq1|comp6997_c0_seq1|comp29767_c0_seq1|comp5507_c0_seq1	http://amigo.geneontology.org/cgi-bin/amigo/term_details?term=GO:0003676
transferase complex	Gene Ontology	GO:1990234	3	2445	0,925634136	0,308952556	comp57018_c0_seq1|comp84708_c0_seq1|comp55956_c0_seq1	http://amigo.geneontology.org/cgi-bin/amigo/term_details?term=GO:1990234
catalytic complex	Gene Ontology	GO:1902494	5	3615	0,926165528	0,308952556	comp6921_c0_seq1|comp28637_c0_seq1|comp57018_c0_seq1|comp84708_c0_seq1|comp55956_c0_seq1	http://amigo.geneontology.org/cgi-bin/amigo/term_details?term=GO:1902494
GTP binding	Gene Ontology	GO:0005525	1	1119	0,927304034	0,309142334	comp7541_c0_seq1	http://amigo.geneontology.org/cgi-bin/amigo/term_details?term=GO:0005525
Golgi subcompartment	Gene Ontology	GO:0098791	2	1838	0,928876627	0,309476505	comp9074_c0_seq1|comp13723_c0_seq1	http://amigo.geneontology.org/cgi-bin/amigo/term_details?term=GO:0098791
regulation of reproductive process	Gene Ontology	GO:2000241	1	1138	0,930488477	0,30969205	comp82461_c0_seq1	http://amigo.geneontology.org/cgi-bin/amigo/term_details?term=GO:2000241
organic cyclic compound biosynthetic process	Gene Ontology	GO:1901362	17	9878	0,930664792	0,30969205	comp74939_c0_seq1|comp84349_c0_seq1|comp73153_c0_seq1|comp6983_c0_seq1|comp62505_c0_seq1|comp60984_c0_seq1|comp94857_c0_seq1|comp51778_c0_seq1|comp82461_c0_seq1|comp75091_c0_seq1|comp7678_c0_seq1|comp81797_c0_seq1|comp18221_c0_seq1|comp57243_c0_seq1|comp56176_c0_seq1|comp17765_c0_seq1|comp75090_c0_seq1	http://amigo.geneontology.org/cgi-bin/amigo/term_details?term=GO:1901362
kinase activity	Gene Ontology	GO:0016301	7	4773	0,931529574	0,30978988	comp97405_c0_seq1|comp50412_c0_seq1|comp10860_c0_seq1|comp95813_c0_seq1|comp30480_c0_seq1|comp24420_c0_seq1|comp31325_c0_seq1	http://amigo.geneontology.org/cgi-bin/amigo/term_details?term=GO:0016301
regulation of cellular biosynthetic process	Gene Ontology	GO:0031326	14	8428	0,933421217	0,310076526	comp74939_c0_seq1|comp73153_c0_seq1|comp62505_c0_seq1|comp68814_c0_seq1|comp60984_c0_seq1|comp51778_c0_seq1|comp84349_c0_seq1|comp7678_c0_seq1|comp81797_c0_seq1|comp18221_c0_seq1|comp82461_c0_seq1|comp56176_c0_seq1|comp17765_c0_seq1|comp29767_c0_seq1	http://amigo.geneontology.org/cgi-bin/amigo/term_details?term=GO:0031326
cell cycle process	Gene Ontology	GO:0022402	1	1157	0,933534146	0,310076526	comp31134_c0_seq1	http://amigo.geneontology.org/cgi-bin/amigo/term_details?term=GO:0022402
sulfur compound metabolic process	Gene Ontology	GO:0006790	1	1167	0,935083436	0,310211431	comp84349_c0_seq1	http://amigo.geneontology.org/cgi-bin/amigo/term_details?term=GO:0006790
methylation	Gene Ontology	GO:0032259	1	1167	0,935083436	0,310211431	comp6997_c0_seq1	http://amigo.geneontology.org/cgi-bin/amigo/term_details?term=GO:0032259
nucleobase-containing compound biosynthetic process	Gene Ontology	GO:0034654	14	8491	0,937611529	0,310617997	comp74939_c0_seq1|comp73153_c0_seq1|comp62505_c0_seq1|comp60984_c0_seq1|comp94857_c0_seq1|comp51778_c0_seq1|comp82461_c0_seq1|comp84349_c0_seq1|comp7678_c0_seq1|comp81797_c0_seq1|comp18221_c0_seq1|comp57243_c0_seq1|comp56176_c0_seq1|comp17765_c0_seq1	http://amigo.geneontology.org/cgi-bin/amigo/term_details?term=GO:0034654
carbohydrate biosynthetic process	Gene Ontology	GO:0016051	1	1188	0,938221004	0,310617997	comp89034_c0_seq1	http://amigo.geneontology.org/cgi-bin/amigo/term_details?term=GO:0016051
regulation of biosynthetic process	Gene Ontology	GO:0009889	14	8509	0,938767082	0,310617997	comp74939_c0_seq1|comp73153_c0_seq1|comp62505_c0_seq1|comp68814_c0_seq1|comp60984_c0_seq1|comp51778_c0_seq1|comp84349_c0_seq1|comp7678_c0_seq1|comp81797_c0_seq1|comp18221_c0_seq1|comp82461_c0_seq1|comp56176_c0_seq1|comp17765_c0_seq1|comp29767_c0_seq1	http://amigo.geneontology.org/cgi-bin/amigo/term_details?term=GO:0009889
guanyl ribonucleotide binding	Gene Ontology	GO:0032561	1	1196	0,939376185	0,310617997	comp7541_c0_seq1	http://amigo.geneontology.org/cgi-bin/amigo/term_details?term=GO:0032561
guanyl nucleotide binding	Gene Ontology	GO:0019001	1	1196	0,939376185	0,310617997	comp7541_c0_seq1	http://amigo.geneontology.org/cgi-bin/amigo/term_details?term=GO:0019001
regulation of nitrogen compound metabolic process	Gene Ontology	GO:0051171	14	8538	0,940590735	0,310617997	comp74939_c0_seq1|comp73153_c0_seq1|comp62505_c0_seq1|comp68814_c0_seq1|comp60984_c0_seq1|comp51778_c0_seq1|comp84349_c0_seq1|comp7678_c0_seq1|comp81797_c0_seq1|comp18221_c0_seq1|comp82461_c0_seq1|comp56176_c0_seq1|comp17765_c0_seq1|comp29767_c0_seq1	http://amigo.geneontology.org/cgi-bin/amigo/term_details?term=GO:0051171
signal transduction	Gene Ontology	GO:0007165	9	5979	0,942131511	0,310617997	comp50412_c0_seq1|comp57923_c0_seq1|comp95813_c0_seq1|comp32058_c0_seq1|comp8346_c0_seq1|comp33200_c0_seq1|comp95251_c0_seq1|comp6921_c0_seq1|comp65999_c0_seq1	http://amigo.geneontology.org/cgi-bin/amigo/term_details?term=GO:0007165
single organism signaling	Gene Ontology	GO:0044700	9	5989	0,942831441	0,310617997	comp50412_c0_seq1|comp57923_c0_seq1|comp95813_c0_seq1|comp32058_c0_seq1|comp8346_c0_seq1|comp33200_c0_seq1|comp95251_c0_seq1|comp6921_c0_seq1|comp65999_c0_seq1	http://amigo.geneontology.org/cgi-bin/amigo/term_details?term=GO:0044700
signaling	Gene Ontology	GO:0023052	9	5989	0,942831441	0,310617997	comp50412_c0_seq1|comp57923_c0_seq1|comp95813_c0_seq1|comp32058_c0_seq1|comp8346_c0_seq1|comp33200_c0_seq1|comp95251_c0_seq1|comp6921_c0_seq1|comp65999_c0_seq1	http://amigo.geneontology.org/cgi-bin/amigo/term_details?term=GO:0023052
transferase activity, transferring phosphorus-containing groups	Gene Ontology	GO:0016772	8	5469	0,943898974	0,310617997	comp97405_c0_seq1|comp50412_c0_seq1|comp9440_c0_seq1|comp10860_c0_seq1|comp95813_c0_seq1|comp30480_c0_seq1|comp24420_c0_seq1|comp31325_c0_seq1	http://amigo.geneontology.org/cgi-bin/amigo/term_details?term=GO:0016772
negative regulation of macromolecule metabolic process	Gene Ontology	GO:0010605	2	1961	0,943971425	0,310617997	comp84349_c0_seq1|comp68814_c0_seq1	http://amigo.geneontology.org/cgi-bin/amigo/term_details?term=GO:0010605
covalent chromatin modification	Gene Ontology	GO:0016569	1	1230	0,944050759	0,310617997	comp84349_c0_seq1	http://amigo.geneontology.org/cgi-bin/amigo/term_details?term=GO:0016569
chromosome organization	Gene Ontology	GO:0051276	2	1966	0,944515868	0,310617997	comp84349_c0_seq1|comp68814_c0_seq1	http://amigo.geneontology.org/cgi-bin/amigo/term_details?term=GO:0051276
transcription factor activity, sequence-specific DNA binding	Gene Ontology	GO:0003700	5	3816	0,944924353	0,310617997	comp82461_c0_seq1|comp62505_c0_seq1|comp56176_c0_seq1|comp81797_c0_seq1|comp51778_c0_seq1	http://amigo.geneontology.org/cgi-bin/amigo/term_details?term=GO:0003700
nucleic acid binding transcription factor activity	Gene Ontology	GO:0001071	5	3820	0,945249927	0,310617997	comp82461_c0_seq1|comp62505_c0_seq1|comp56176_c0_seq1|comp81797_c0_seq1|comp51778_c0_seq1	http://amigo.geneontology.org/cgi-bin/amigo/term_details?term=GO:0001071
cullin-RING ubiquitin ligase complex	Gene Ontology	GO:0031461	1	1245	0,945997383	0,310617997	comp84708_c0_seq1	http://amigo.geneontology.org/cgi-bin/amigo/term_details?term=GO:0031461
nucleic acid-templated transcription	Gene Ontology	GO:0097659	12	7630	0,947405033	0,310617997	comp74939_c0_seq1|comp73153_c0_seq1|comp62505_c0_seq1|comp60984_c0_seq1|comp51778_c0_seq1|comp84349_c0_seq1|comp7678_c0_seq1|comp81797_c0_seq1|comp18221_c0_seq1|comp82461_c0_seq1|comp56176_c0_seq1|comp17765_c0_seq1	http://amigo.geneontology.org/cgi-bin/amigo/term_details?term=GO:0097659
transcription, DNA-templated	Gene Ontology	GO:0006351	12	7630	0,947405033	0,310617997	comp74939_c0_seq1|comp73153_c0_seq1|comp62505_c0_seq1|comp60984_c0_seq1|comp51778_c0_seq1|comp84349_c0_seq1|comp7678_c0_seq1|comp81797_c0_seq1|comp18221_c0_seq1|comp82461_c0_seq1|comp56176_c0_seq1|comp17765_c0_seq1	http://amigo.geneontology.org/cgi-bin/amigo/term_details?term=GO:0006351
response to fungus	Gene Ontology	GO:0009620	1	1258	0,947629874	0,310617997	comp31709_c0_seq1	http://amigo.geneontology.org/cgi-bin/amigo/term_details?term=GO:0009620
regulation of primary metabolic process	Gene Ontology	GO:0080090	15	9181	0,94857875	0,310617997	comp74939_c0_seq1|comp57923_c0_seq1|comp73153_c0_seq1|comp62505_c0_seq1|comp68814_c0_seq1|comp60984_c0_seq1|comp51778_c0_seq1|comp84349_c0_seq1|comp7678_c0_seq1|comp81797_c0_seq1|comp18221_c0_seq1|comp82461_c0_seq1|comp56176_c0_seq1|comp17765_c0_seq1|comp29767_c0_seq1	http://amigo.geneontology.org/cgi-bin/amigo/term_details?term=GO:0080090
RNA biosynthetic process	Gene Ontology	GO:0032774	12	7653	0,948744551	0,310617997	comp74939_c0_seq1|comp73153_c0_seq1|comp62505_c0_seq1|comp60984_c0_seq1|comp51778_c0_seq1|comp84349_c0_seq1|comp7678_c0_seq1|comp81797_c0_seq1|comp18221_c0_seq1|comp82461_c0_seq1|comp56176_c0_seq1|comp17765_c0_seq1	http://amigo.geneontology.org/cgi-bin/amigo/term_details?term=GO:0032774
heterocycle biosynthetic process	Gene Ontology	GO:0018130	15	9187	0,948899914	0,310617997	comp74939_c0_seq1|comp73153_c0_seq1|comp6983_c0_seq1|comp62505_c0_seq1|comp60984_c0_seq1|comp94857_c0_seq1|comp51778_c0_seq1|comp82461_c0_seq1|comp84349_c0_seq1|comp7678_c0_seq1|comp81797_c0_seq1|comp18221_c0_seq1|comp57243_c0_seq1|comp56176_c0_seq1|comp17765_c0_seq1	http://amigo.geneontology.org/cgi-bin/amigo/term_details?term=GO:0018130
regulation of gene expression	Gene Ontology	GO:0010468	14	8702	0,950059069	0,31080998	comp74939_c0_seq1|comp73153_c0_seq1|comp62505_c0_seq1|comp68814_c0_seq1|comp60984_c0_seq1|comp51778_c0_seq1|comp84349_c0_seq1|comp7678_c0_seq1|comp81797_c0_seq1|comp18221_c0_seq1|comp82461_c0_seq1|comp56176_c0_seq1|comp17765_c0_seq1|comp29767_c0_seq1	http://amigo.geneontology.org/cgi-bin/amigo/term_details?term=GO:0010468
intracellular signal transduction	Gene Ontology	GO:0035556	2	2086	0,956172938	0,31262168	comp50412_c0_seq1|comp8346_c0_seq1	http://amigo.geneontology.org/cgi-bin/amigo/term_details?term=GO:0035556
positive regulation of macromolecule metabolic process	Gene Ontology	GO:0010604	1	1352	0,958060526	0,313050245	comp82461_c0_seq1	http://amigo.geneontology.org/cgi-bin/amigo/term_details?term=GO:0010604
regulation of macromolecule metabolic process	Gene Ontology	GO:0060255	15	9407	0,959547707	0,313347537	comp74939_c0_seq1|comp57923_c0_seq1|comp73153_c0_seq1|comp62505_c0_seq1|comp68814_c0_seq1|comp60984_c0_seq1|comp51778_c0_seq1|comp84349_c0_seq1|comp7678_c0_seq1|comp81797_c0_seq1|comp18221_c0_seq1|comp82461_c0_seq1|comp56176_c0_seq1|comp17765_c0_seq1|comp29767_c0_seq1	http://amigo.geneontology.org/cgi-bin/amigo/term_details?term=GO:0060255
sequence-specific DNA binding	Gene Ontology	GO:0043565	1	1379	0,960654526	0,313520337	comp82461_c0_seq1	http://amigo.geneontology.org/cgi-bin/amigo/term_details?term=GO:0043565
positive regulation of cellular metabolic process	Gene Ontology	GO:0031325	1	1399	0,962472537	0,313892991	comp82461_c0_seq1	http://amigo.geneontology.org/cgi-bin/amigo/term_details?term=GO:0031325
regulation of cellular metabolic process	Gene Ontology	GO:0031323	15	9488	0,962953072	0,313892991	comp74939_c0_seq1|comp57923_c0_seq1|comp73153_c0_seq1|comp62505_c0_seq1|comp68814_c0_seq1|comp60984_c0_seq1|comp51778_c0_seq1|comp84349_c0_seq1|comp7678_c0_seq1|comp81797_c0_seq1|comp18221_c0_seq1|comp82461_c0_seq1|comp56176_c0_seq1|comp17765_c0_seq1|comp29767_c0_seq1	http://amigo.geneontology.org/cgi-bin/amigo/term_details?term=GO:0031323
intrinsic component of membrane	Gene Ontology	GO:0031224	25	14684	0,970307535	0,316100469	comp56372_c0_seq1|comp5159_c0_seq1|comp25457_c0_seq1|comp78018_c0_seq1|comp4710_c0_seq1|comp57243_c0_seq1|comp34164_c0_seq1|comp96634_c0_seq1|comp5591_c0_seq1|comp79924_c0_seq1|comp13723_c0_seq1|comp94065_c0_seq1|comp55956_c0_seq1|comp6659_c0_seq1|comp89034_c0_seq1|comp94857_c0_seq1|comp32203_c0_seq1|comp32880_c0_seq1|comp57713_c0_seq1|comp29965_c0_seq1|comp30093_c0_seq1|comp4603_c0_seq1|comp9581…	http://amigo.geneontology.org/cgi-bin/amigo/term_details?term=GO:0031224
regulation of cellular process	Gene Ontology	GO:0050794	26	15260	0,972753608	0,316707234	comp50412_c0_seq1|comp74939_c0_seq1|comp56176_c0_seq1|comp57923_c0_seq1|comp8346_c0_seq1|comp55583_c0_seq1|comp32058_c0_seq1|comp73153_c0_seq1|comp18221_c0_seq1|comp51778_c0_seq1|comp82461_c0_seq1|comp17765_c0_seq1|comp65999_c0_seq1|comp84349_c0_seq1|comp30741_c0_seq1|comp60984_c0_seq1|comp68814_c0_seq1|comp81797_c0_seq1|comp6921_c0_seq1|comp29767_c0_seq1|comp95813_c0_seq1|comp62505_c0_seq1|comp3…	http://amigo.geneontology.org/cgi-bin/amigo/term_details?term=GO:0050794
positive regulation of metabolic process	Gene Ontology	GO:0009893	1	1559	0,974308164	0,316977361	comp82461_c0_seq1	http://amigo.geneontology.org/cgi-bin/amigo/term_details?term=GO:0009893
regulation of post-embryonic development	Gene Ontology	GO:0048580	1	1574	0,975205754	0,316977361	comp82461_c0_seq1	http://amigo.geneontology.org/cgi-bin/amigo/term_details?term=GO:0048580
[truncated: 9 more rows]
