# Supplementary material for: Identification of miRNAs involved in fruit ripening by deep sequencing of Olea europaea L. transcriptome
Source: PLoS One. 2019 Aug 22;14(8):e0221460. doi: 10.1371/journal.pone.0221460 (PMC6705801; doi:10.1371/journal.pone.0221460)
Supplement: S5 Table — (TXT) [file pone.0221460.s007.txt]

##Databases: KEGG PATHWAY
##Statistical test method: hypergeometric test / Fisher's exact test
##FDR correction method: QVALUE
#Term	Database	ID	Input number	Background number	P-Value	Corrected P-Value	Input	Hyperlink
Photosynthesis	KEGG PATHWAY	ath00195	9	222	4,55712E-09	1,77599E-08	comp7702_c0_seq1|comp16937_c0_seq1|comp94857_c0_seq1|comp1653_c0_seq1|comp59266_c0_seq1|comp44425_c0_seq1|comp8065_c0_seq1|comp19736_c0_seq1|comp32126_c0_seq1	http://www.genome.jp/kegg-bin/show_pathway?ath00195/ath:ArthCp021%09red/ath:ArthCp022%09red/ath:ArthCp002%09red/ath:ArthCp007%09red/ath:ArthCp017%09red/ath:ArthCp008%09red/ath:AT4G32260%09red
Metabolic pathways	KEGG PATHWAY	ath01100	37	8200	6,7382E-05	0,000131299	comp74646_c0_seq1|comp5930_c0_seq1|comp16937_c0_seq1|comp75757_c0_seq1|comp18885_c0_seq1|comp84349_c0_seq1|comp57243_c0_seq1|comp75090_c0_seq1|comp9523_c0_seq1|comp84324_c0_seq1|comp84031_c0_seq1|comp1653_c0_seq1|comp56684_c0_seq1|comp44425_c0_seq1|comp56792_c0_seq1|comp29768_c0_seq1|comp7844_c0_seq1|comp31325_c0_seq1|comp78637_c0_seq1|comp75091_c0_seq1|comp82241_c0_seq1|comp55956_c0_seq1|comp282…	http://www.genome.jp/kegg-bin/show_pathway?ath01100/ath:AT1G50840%09red/ath:AT3G06860%09red/ath:AT4G39080%09red/ath:AT4G13940%09red/ath:AT5G27650%09red/ath:ArthCp030%09red/ath:AT2G01140%09red/ath:ArthCp017%09red/ath:AT4G14880%09red/ath:AT2G05990%09red/ath:AT5G14780%09red/ath:AT2G05710%09red/ath:AT1G49820%09red/ath:AT1G43710%09red/ath:AT5G58330%09red/ath:AT3G47340%09red/ath:AT4G32260%09red/ath:AT5…
Phenylpropanoid biosynthesis	KEGG PATHWAY	ath00940	4	267	0,003818573	0,00401969	comp85635_c0_seq1|comp75091_c0_seq1|comp82389_c0_seq1|comp75090_c0_seq1	http://www.genome.jp/kegg-bin/show_pathway?ath00940/ath:AT3G28200%09red/ath:AT4G37990%09red/ath:AT5G44640%09red
Alanine, aspartate and glutamate metabolism	KEGG PATHWAY	ath00250	4	273	0,004125754	0,00401969	comp28292_c0_seq1|comp55643_c0_seq1|comp7844_c0_seq1|comp55642_c0_seq1	http://www.genome.jp/kegg-bin/show_pathway?ath00250/ath:AT1G79440%09red/ath:AT5G12040%09red/ath:AT3G47340%09red
Cysteine and methionine metabolism	KEGG PATHWAY	ath00270	5	482	0,005817315	0,004534211	comp18885_c0_seq1|comp28228_c0_seq1|comp84031_c0_seq1|comp84349_c0_seq1|comp31325_c0_seq1	http://www.genome.jp/kegg-bin/show_pathway?ath00270/ath:AT4G14880%09red/ath:AT4G13940%09red/ath:AT5G27650%09red/ath:AT1G49820%09red/ath:AT4G14710%09red
Oxidative phosphorylation	KEGG PATHWAY	ath00190	5	598	0,013741168	0,008925275	comp57243_c0_seq1|comp94857_c0_seq1|comp56372_c0_seq1|comp19736_c0_seq1|comp16937_c0_seq1	http://www.genome.jp/kegg-bin/show_pathway?ath00190/ath:AT1G15690%09red/ath:AT4G39080%09red/ath:ArthCp008%09red/ath:ArthCp007%09red/ath:AT4G32260%09red
Ribosome	KEGG PATHWAY	ath03010	7	1181	0,021656788	0,012057165	comp57647_c0_seq1|comp78235_c0_seq1|comp4378_c0_seq1|comp1707_c0_seq1|comp24224_c0_seq1|comp82582_c0_seq1|comp31815_c0_seq1	http://www.genome.jp/kegg-bin/show_pathway?ath03010/ath:AT3G49910%09red/ath:AT5G35530%09red/ath:AT1G61580%09red/ath:AT3G11940%09red/ath:AT5G58420%09red/ath:AT3G04840%09red/ath:AT5G02960%09red
Spliceosome	KEGG PATHWAY	ath03040	7	1239	0,027119651	0,013211232	comp84209_c0_seq1|comp9529_c0_seq1|comp84207_c0_seq1|comp56340_c0_seq1|comp32954_c0_seq1|comp5507_c0_seq1|comp57091_c0_seq1	http://www.genome.jp/kegg-bin/show_pathway?ath03040/ath:AT5G04280%09red/ath:AT4G36690%09red/ath:AT3G55220%09red/ath:AT2G43810%09red/ath:AT3G13200%09red/ath:AT1G80070%09red
Base excision repair	KEGG PATHWAY	ath03410	2	137	0,041784091	0,018093295	comp85274_c0_seq1|comp9440_c0_seq1	http://www.genome.jp/kegg-bin/show_pathway?ath03410/ath:AT1G21710%09red/ath:AT1G50840%09red
Carbon fixation in photosynthetic organisms	KEGG PATHWAY	ath00710	3	384	0,061939243	0,020848074	comp82241_c0_seq1|comp56684_c0_seq1|comp9523_c0_seq1	http://www.genome.jp/kegg-bin/show_pathway?ath00710/ath:AT2G01140%09red/ath:AT5G58330%09red/ath:ArthCp030%09red
Glyoxylate and dicarboxylate metabolism	KEGG PATHWAY	ath00630	3	387	0,063083708	0,020848074	comp9523_c0_seq1|comp74646_c0_seq1|comp84324_c0_seq1	http://www.genome.jp/kegg-bin/show_pathway?ath00630/ath:AT5G14780%09red/ath:AT2G05710%09red/ath:ArthCp030%09red
Protein processing in endoplasmic reticulum	KEGG PATHWAY	ath04141	6	1204	0,064194523	0,020848074	comp96634_c0_seq1|comp55956_c0_seq1|comp30741_c0_seq1|comp5521_c0_seq1|comp37124_c0_seq1|comp34164_c0_seq1	http://www.genome.jp/kegg-bin/show_pathway?ath04141/ath:AT2G47470%09red/ath:AT5G66680%09red/ath:AT1G18260%09red/ath:AT5G20570%09red/ath:AT3G09840%09red/ath:AT4G27470%09red
Glycosphingolipid biosynthesis - globo series	KEGG PATHWAY	ath00603	1	50	0,11180743	0,033517878	comp97992_c0_seq1	http://www.genome.jp/kegg-bin/show_pathway?ath00603/ath:AT5G08380%09red
RNA transport	KEGG PATHWAY	ath03013	5	1115	0,120934414	0,033524952	comp32548_c0_seq1|comp43680_c0_seq1|comp26126_c0_seq1|comp29767_c0_seq1|comp57731_c0_seq1	http://www.genome.jp/kegg-bin/show_pathway?ath03013/ath:AT3G13920%09red/ath:AT5G57870%09red/ath:AT2G47300%09red/ath:AT5G27640%09red
Carbon metabolism	KEGG PATHWAY	ath01200	6	1466	0,129503556	0,033524952	comp9523_c0_seq1|comp74646_c0_seq1|comp82241_c0_seq1|comp84031_c0_seq1|comp56684_c0_seq1|comp84324_c0_seq1	http://www.genome.jp/kegg-bin/show_pathway?ath01200/ath:AT5G14780%09red/ath:AT2G05710%09red/ath:ArthCp030%09red/ath:AT2G01140%09red/ath:AT5G58330%09red/ath:AT4G14880%09red
Linoleic acid metabolism	KEGG PATHWAY	ath00591	1	64	0,140262115	0,033524952	comp31466_c0_seq1	http://www.genome.jp/kegg-bin/show_pathway?ath00591/ath:AT1G55020%09red
Folate biosynthesis	KEGG PATHWAY	ath00790	1	67	0,146240575	0,033524952	comp2726_c0_seq1	http://www.genome.jp/kegg-bin/show_pathway?ath00790/ath:AT1G78680%09red
Vitamin B6 metabolism	KEGG PATHWAY	ath00750	1	75	0,16198175	0,035070567	comp6983_c0_seq1	http://www.genome.jp/kegg-bin/show_pathway?ath00750/ath:AT5G01410%09red
Glycerolipid metabolism	KEGG PATHWAY	ath00561	2	325	0,176309065	0,035709499	comp97992_c0_seq1|comp5159_c0_seq1	http://www.genome.jp/kegg-bin/show_pathway?ath00561/ath:AT5G08380%09red/ath:AT5G13640%09red
Nucleotide excision repair	KEGG PATHWAY	ath03420	2	358	0,203889391	0,035709499	comp5521_c0_seq1|comp9440_c0_seq1	http://www.genome.jp/kegg-bin/show_pathway?ath03420/ath:AT5G20570%09red/ath:AT1G50840%09red
Histidine metabolism	KEGG PATHWAY	ath00340	1	101	0,211173942	0,035709499	comp29768_c0_seq1	http://www.genome.jp/kegg-bin/show_pathway?ath00340/ath:AT1G43710%09red
Biotin metabolism	KEGG PATHWAY	ath00780	1	103	0,214836772	0,035709499	comp82688_c0_seq1	http://www.genome.jp/kegg-bin/show_pathway?ath00780/ath:AT2G05990%09red
Butanoate metabolism	KEGG PATHWAY	ath00650	1	106	0,220299322	0,035709499	comp28292_c0_seq1	http://www.genome.jp/kegg-bin/show_pathway?ath00650/ath:AT1G79440%09red
Biosynthesis of secondary metabolites	KEGG PATHWAY	ath01110	13	4373	0,220621543	0,035709499	comp73609_c0_seq1|comp74646_c0_seq1|comp75091_c0_seq1|comp82241_c0_seq1|comp84031_c0_seq1|comp75757_c0_seq1|comp9074_c0_seq1|comp85635_c0_seq1|comp26932_c0_seq1|comp29768_c0_seq1|comp7844_c0_seq1|comp82389_c0_seq1|comp75090_c0_seq1	http://www.genome.jp/kegg-bin/show_pathway?ath01110/ath:AT2G05710%09red/ath:AT4G37990%09red/ath:AT3G28200%09red/ath:AT3G46970%09red/ath:AT5G66120%09red/ath:AT2G01140%09red/ath:AT3G06860%09red/ath:AT5G44640%09red/ath:AT1G43710%09red/ath:AT3G47340%09red/ath:AT4G14880%09red/ath:AT2G30390%09red
Fatty acid metabolism	KEGG PATHWAY	ath01212	2	398	0,237884486	0,035709499	comp82688_c0_seq1|comp75757_c0_seq1	http://www.genome.jp/kegg-bin/show_pathway?ath01212/ath:AT3G06860%09red/ath:AT2G05990%09red
Pantothenate and CoA biosynthesis	KEGG PATHWAY	ath00770	1	116	0,23823628	0,035709499	comp56792_c0_seq1	http://www.genome.jp/kegg-bin/show_pathway?ath00770/ath:AT5G12200%09red
DNA replication	KEGG PATHWAY	ath03030	1	134	0,269494733	0,038898757	comp9440_c0_seq1	http://www.genome.jp/kegg-bin/show_pathway?ath03030/ath:AT1G50840%09red
Ubiquitin mediated proteolysis	KEGG PATHWAY	ath04120	3	823	0,300853233	0,039655462	comp7335_c0_seq1|comp57018_c0_seq1|comp5521_c0_seq1	http://www.genome.jp/kegg-bin/show_pathway?ath04120/ath:AT5G20570%09red/ath:AT1G70320%09red/ath:AT5G06460%09red
Sphingolipid metabolism	KEGG PATHWAY	ath00600	1	167	0,323525237	0,039655462	comp97992_c0_seq1	http://www.genome.jp/kegg-bin/show_pathway?ath00600/ath:AT5G08380%09red
Sulfur metabolism	KEGG PATHWAY	ath00920	1	169	0,32666898	0,039655462	comp84031_c0_seq1	http://www.genome.jp/kegg-bin/show_pathway?ath00920/ath:AT4G14880%09red
Biosynthesis of amino acids	KEGG PATHWAY	ath01230	4	1253	0,334228933	0,039655462	comp9074_c0_seq1|comp74646_c0_seq1|comp82241_c0_seq1|comp84031_c0_seq1	http://www.genome.jp/kegg-bin/show_pathway?ath01230/ath:AT2G01140%09red/ath:AT2G05710%09red/ath:AT5G66120%09red/ath:AT4G14880%09red
Cyanoamino acid metabolism	KEGG PATHWAY	ath00460	1	183	0,348272023	0,039655462	comp82389_c0_seq1	http://www.genome.jp/kegg-bin/show_pathway?ath00460/ath:AT5G44640%09red
Homologous recombination	KEGG PATHWAY	ath03440	1	185	0,35130137	0,039655462	comp9440_c0_seq1	http://www.genome.jp/kegg-bin/show_pathway?ath03440/ath:AT1G50840%09red
beta-Alanine metabolism	KEGG PATHWAY	ath00410	1	197	0,369185585	0,039655462	comp56792_c0_seq1	http://www.genome.jp/kegg-bin/show_pathway?ath00410/ath:AT5G12200%09red
Pyrimidine metabolism	KEGG PATHWAY	ath00240	2	556	0,372013788	0,039655462	comp56792_c0_seq1|comp9440_c0_seq1	http://www.genome.jp/kegg-bin/show_pathway?ath00240/ath:AT5G12200%09red/ath:AT1G50840%09red
alpha-Linolenic acid metabolism	KEGG PATHWAY	ath00592	1	201	0,375037329	0,039655462	comp75757_c0_seq1	http://www.genome.jp/kegg-bin/show_pathway?ath00592/ath:AT3G06860%09red
Phenylalanine, tyrosine and tryptophan biosynthesis	KEGG PATHWAY	ath00400	1	202	0,37649181	0,039655462	comp9074_c0_seq1	http://www.genome.jp/kegg-bin/show_pathway?ath00400/ath:AT5G66120%09red
Porphyrin and chlorophyll metabolism	KEGG PATHWAY	ath00860	1	237	0,425331868	0,041551674	comp73609_c0_seq1	http://www.genome.jp/kegg-bin/show_pathway?ath00860/ath:AT2G30390%09red
Fatty acid degradation	KEGG PATHWAY	ath00071	1	249	0,441185346	0,041551674	comp75757_c0_seq1	http://www.genome.jp/kegg-bin/show_pathway?ath00071/ath:AT3G06860%09red
Fatty acid biosynthesis	KEGG PATHWAY	ath00061	1	250	0,442486665	0,041551674	comp82688_c0_seq1	http://www.genome.jp/kegg-bin/show_pathway?ath00061/ath:AT2G05990%09red
N-Glycan biosynthesis	KEGG PATHWAY	ath00510	1	254	0,447661871	0,041551674	comp55956_c0_seq1	http://www.genome.jp/kegg-bin/show_pathway?ath00510/ath:AT5G66680%09red
Arginine and proline metabolism	KEGG PATHWAY	ath00330	1	260	0,455335226	0,041551674	comp78637_c0_seq1	http://www.genome.jp/kegg-bin/show_pathway?ath00330/ath:AT2G16500%09red
Fructose and mannose metabolism	KEGG PATHWAY	ath00051	1	271	0,469128701	0,041551674	comp82241_c0_seq1	http://www.genome.jp/kegg-bin/show_pathway?ath00051/ath:AT2G01140%09red
2-Oxocarboxylic acid metabolism	KEGG PATHWAY	ath01210	1	271	0,469128701	0,041551674	comp74646_c0_seq1	http://www.genome.jp/kegg-bin/show_pathway?ath01210/ath:AT2G05710%09red
Galactose metabolism	KEGG PATHWAY	ath00052	1	290	0,492140341	0,042621198	comp97992_c0_seq1	http://www.genome.jp/kegg-bin/show_pathway?ath00052/ath:AT5G08380%09red
Pentose phosphate pathway	KEGG PATHWAY	ath00030	1	307	0,511887282	0,043026026	comp82241_c0_seq1	http://www.genome.jp/kegg-bin/show_pathway?ath00030/ath:AT2G01140%09red
Starch and sucrose metabolism	KEGG PATHWAY	ath00500	2	756	0,526408164	0,043026026	comp26932_c0_seq1|comp82389_c0_seq1	http://www.genome.jp/kegg-bin/show_pathway?ath00500/ath:AT5G44640%09red/ath:AT3G46970%09red
mRNA surveillance pathway	KEGG PATHWAY	ath03015	2	761	0,529935809	0,043026026	comp31134_c0_seq1|comp28637_c0_seq1	http://www.genome.jp/kegg-bin/show_pathway?ath03015/ath:AT5G19400%09red/ath:AT2G29400%09red
Citrate cycle (TCA cycle)	KEGG PATHWAY	ath00020	1	341	0,549119081	0,043369752	comp74646_c0_seq1	http://www.genome.jp/kegg-bin/show_pathway?ath00020/ath:AT2G05710%09red
Aminoacyl-tRNA biosynthesis	KEGG PATHWAY	ath00970	1	348	0,556426418	0,043369752	comp5930_c0_seq1	http://www.genome.jp/kegg-bin/show_pathway?ath00970/ath:AT3G25660%09red
Peroxisome	KEGG PATHWAY	ath04146	1	459	0,657739625	0,050261221	comp88320_c0_seq1	http://www.genome.jp/kegg-bin/show_pathway?ath04146/ath:AT5G43280%09red
Phagosome	KEGG PATHWAY	ath04145	1	484	0,677171082	0,05075096	comp57243_c0_seq1	http://www.genome.jp/kegg-bin/show_pathway?ath04145/ath:AT4G39080%09red
Pyruvate metabolism	KEGG PATHWAY	ath00620	1	550	0,723357049	0,053189517	comp56684_c0_seq1	http://www.genome.jp/kegg-bin/show_pathway?ath00620/ath:AT5G58330%09red
Ribosome biogenesis in eukaryotes	KEGG PATHWAY	ath03008	1	610	0,759611383	0,054820994	comp43680_c0_seq1	http://www.genome.jp/kegg-bin/show_pathway?ath03008/ath:AT2G47300%09red
Glycolysis / Gluconeogenesis	KEGG PATHWAY	ath00010	1	652	0,78213758	0,055420401	comp82241_c0_seq1	http://www.genome.jp/kegg-bin/show_pathway?ath00010/ath:AT2G01140%09red
Plant hormone signal transduction	KEGG PATHWAY	ath04075	1	813	0,850663115	0,057708158	comp8346_c0_seq1	http://www.genome.jp/kegg-bin/show_pathway?ath04075/ath:AT2G25490%09red
Purine metabolism	KEGG PATHWAY	ath00230	1	831	0,856844132	0,057708158	comp9440_c0_seq1	http://www.genome.jp/kegg-bin/show_pathway?ath00230/ath:AT1G50840%09red
RNA degradation	KEGG PATHWAY	ath03018	1	837	0,85884739	0,057708158	comp9529_c0_seq1	http://www.genome.jp/kegg-bin/show_pathway?ath03018/ath:AT2G43810%09red
